# Supplementary material for: No better moment to score a goal than just before half time? A soccer myth statistically tested
Source: PLoS One. 2018 Mar 8;13(3):e0194255. doi: 10.1371/journal.pone.0194255 (PMC5843336; doi:10.1371/journal.pone.0194255)
Supplement: S1 Dataset — (XLSX) [file pone.0194255.s001.xlsx]

## Sheet: S1 Dataset
S1 Dataset
el	poulew	homegewonnen	homeverloren	dsht	ds50	dsft	lgo1htdoorhome	lgo41htdoorhome	lgo42htdoorhome	lgo43htdoorhome	lgo44htdoorhome	lgo45htdoorhome	fgo46ftdoorhome	fgo4651doorhome	goshomeht	goshome50	goshomeft	lgo1htdoorout	lgo41htdoorout	lgo42htdoorout	lgo43htdoorout	lgo44htdoorout	lgo45htdoorout	fgo46ftdoorout	fgo4651doorout	gosoutft	rkhome1ht	rkout1ht	rkhome150	rkout150	lgo150doorhome	lgo150doorout	rel
1	1	0	0	0	0	0	0	0	0	0	0	0	0	0	0	0	0	0	0	0	0	0	0	0	0	0	0	0	0	0	0	0	-1462731
1	1	0	1	-1	-2	-3	0	0	0	0	0	0	0	0	0	0	0	1	0	0	0	0	0	1	1	3	0	0	0	0	0	1	-2175365
1	1	0	0	-1	-1	0	0	0	0	0	0	0	1	0	0	0	2	1	0	0	0	0	0	0	0	2	0	0	0	0	0	1	.5860153
1	1	1	0	0	-1	2	0	0	0	0	0	0	0	0	0	0	3	0	0	0	0	0	0	1	1	1	0	0	0	0	0	0	305208
1	1	1	0	1	1	1	1	0	0	0	0	0	0	0	1	1	1	0	0	0	0	0	0	0	0	0	0	0	0	0	1	0	.8767151
1	1	1	0	1	0	1	1	0	0	0	0	0	0	0	1	1	2	0	0	0	0	0	0	1	1	1	0	0	0	0	1	0	158935
1	1	1	0	0	0	1	0	0	0	0	0	0	1	0	0	0	1	0	0	0	0	0	0	0	0	0	0	0	0	0	0	0	-.8767152
1	1	0	1	-3	-3	-2	0	0	0	0	0	0	1	0	0	0	1	1	0	0	0	0	0	0	0	3	0	0	0	0	0	1	-158935
1	1	0	1	-1	-1	-1	1	0	0	0	0	0	0	0	1	1	1	0	0	0	0	0	0	0	0	2	0	1	0	1	1	0	1462731
1	1	0	0	0	0	0	0	0	0	0	0	0	0	0	0	0	0	0	0	0	0	0	0	0	0	0	0	0	0	0	0	0	-3508556
1	1	1	0	0	0	1	0	0	0	0	0	0	1	0	0	0	1	0	0	0	0	0	0	0	0	0	0	0	0	0	0	0	153068
1	1	0	1	-2	-1	-1	0	0	0	0	0	0	1	1	0	1	1	1	1	1	1	1	0	0	0	2	0	0	0	0	0	1	2422677
1	1	1	0	0	0	3	0	0	0	0	0	0	1	0	0	0	3	0	0	0	0	0	0	0	0	0	0	0	0	0	0	0	-.444801
1	1	0	0	0	0	0	0	0	0	0	0	0	0	0	0	0	0	0	0	0	0	0	0	0	0	0	0	0	0	0	0	0	1085879
1	1	0	0	1	1	0	1	0	0	0	0	0	0	0	1	1	2	0	0	0	0	0	0	1	0	2	0	0	0	0	1	0	-3953357
1	1	0	1	-1	-1	-2	0	0	0	0	0	0	0	0	1	1	1	1	1	1	1	1	1	1	0	3	0	0	0	0	0	1	-1085879
1	1	0	1	0	0	-1	0	0	0	0	0	0	1	0	0	0	1	0	0	0	0	0	0	0	0	2	0	0	0	0	0	0	3953357
1	1	1	0	1	1	2	1	0	0	0	0	0	1	0	1	1	2	0	0	0	0	0	0	0	0	0	0	0	0	0	1	0	3508556
1	1	0	1	0	0	-1	0	0	0	0	0	0	0	0	0	0	0	0	0	0	0	0	0	1	0	1	0	0	0	0	0	0	.7788565
1	1	1	0	1	1	1	1	0	0	0	0	0	0	0	1	1	1	0	0	0	0	0	0	0	0	0	0	0	0	0	1	0	2496018
1	1	1	0	-1	-1	1	0	0	0	0	0	0	1	0	0	0	3	1	0	0	0	0	0	0	0	2	0	0	0	0	0	1	-1799867
1	1	0	1	0	0	-2	0	0	0	0	0	0	0	0	1	1	1	1	1	1	1	0	0	1	0	3	0	0	0	0	0	1	-1475007
1	1	0	1	0	0	-1	0	0	0	0	0	0	0	0	0	0	0	0	0	0	0	0	0	1	0	1	0	0	0	0	0	0	1021011
1	1	0	1	0	0	-1	0	0	0	0	0	0	0	0	0	0	0	0	0	0	0	0	0	1	0	1	0	0	0	0	0	0	-.6961507
1	1	1	0	0	0	2	0	0	0	0	0	0	1	0	0	0	3	0	0	0	0	0	0	0	0	1	0	1	0	1	0	0	-1021011
1	1	0	0	-1	-2	0	0	0	0	0	0	0	0	0	1	1	3	1	0	0	0	0	0	1	1	3	0	0	0	0	0	1	.6961507
1	1	0	1	-2	-2	-2	0	0	0	0	0	0	0	0	0	0	0	1	0	0	0	0	0	0	0	2	0	0	0	0	0	1	-1243987
1	1	0	0	1	1	0	1	0	0	0	0	0	0	0	1	1	2	0	0	0	0	0	0	1	0	2	0	0	0	0	1	0	.7699324
1	1	0	0	-1	-1	0	0	0	0	0	0	0	1	0	0	0	2	1	0	0	0	0	0	0	0	2	0	0	0	0	0	1	-.5820375
1	1	1	0	1	1	1	1	1	1	1	1	1	0	0	2	2	2	0	0	0	0	0	0	0	0	1	0	0	1	0	1	0	1056092
1	1	1	0	1	1	2	1	1	1	1	0	0	1	0	1	1	2	0	0	0	0	0	0	0	0	0	0	1	0	1	1	0	1826025
1	1	0	0	0	0	0	1	0	0	0	0	0	0	0	1	1	1	0	0	0	0	0	0	0	0	1	0	0	0	0	1	0	-.1878949
1	1	1	0	0	0	1	0	0	0	0	0	0	1	0	0	0	1	0	0	0	0	0	0	0	0	0	0	0	0	0	0	0	.187895
1	1	0	0	0	0	0	0	0	0	0	0	0	0	0	0	0	0	0	0	0	0	0	0	0	0	0	0	0	0	0	0	0	-.7699324
1	1	0	0	0	0	0	0	0	0	0	0	0	0	0	0	0	1	0	0	0	0	0	0	1	0	1	0	0	0	0	0	0	4123515
1	1	1	0	2	1	4	1	0	0	0	0	0	0	0	2	2	5	0	0	0	0	0	0	1	1	1	0	0	0	0	1	0	1706328
1	1	0	0	0	0	0	1	1	1	1	1	0	0	0	1	1	1	0	0	0	0	0	0	0	0	1	0	0	0	0	1	0	-2191993
1	1	1	0	0	0	1	1	0	0	0	0	0	1	0	1	1	2	0	0	0	0	0	0	0	0	1	0	0	0	0	1	0	-3637849
1	1	1	0	3	3	3	1	0	0	0	0	0	0	0	3	3	3	0	0	0	0	0	0	0	0	0	1	0	1	0	1	0	-1931521
1	1	1	0	0	0	1	0	0	0	0	0	0	1	0	0	0	1	0	0	0	0	0	0	0	0	0	0	0	0	0	0	0	.4856657
1	1	0	1	0	0	-1	0	0	0	0	0	0	0	0	0	0	1	0	0	0	0	0	0	1	0	2	0	0	0	0	0	0	1931521
1	1	1	0	0	0	1	0	0	0	0	0	0	1	0	0	0	1	0	0	0	0	0	0	0	0	0	0	0	0	0	0	0	-.4856657
1	1	0	0	-1	-1	0	0	0	0	0	0	0	1	0	0	0	1	1	0	0	0	0	0	0	0	1	0	0	0	0	0	1	-4123515
1	1	0	1	-1	-2	-1	0	0	0	0	0	0	0	0	0	0	2	1	1	1	1	1	1	1	1	3	0	0	0	0	0	1	-1706328
1	1	0	1	-1	-1	-1	0	0	0	0	0	0	0	0	1	1	1	1	0	0	0	0	0	0	0	2	0	0	0	0	0	1	-1305928
1	1	1	0	2	2	2	1	1	1	1	1	0	1	0	2	2	3	0	0	0	0	0	0	0	0	1	0	0	0	0	1	0	.8237167
1	1	1	0	0	0	3	0	0	0	0	0	0	1	0	0	0	3	0	0	0	0	0	0	0	0	0	0	0	0	0	0	0	1210186
1	1	1	0	2	2	2	1	1	1	1	1	1	0	0	2	2	2	0	0	0	0	0	0	0	0	0	0	0	0	0	1	0	-.7279744
1	1	0	0	-2	-2	0	0	0	0	0	0	0	1	0	0	0	2	1	0	0	0	0	0	0	0	2	0	0	0	0	0	1	.0957422
1	1	0	0	0	0	0	0	0	0	0	0	0	0	0	0	0	0	0	0	0	0	0	0	0	0	0	0	0	0	0	0	0	-2033903
1	1	0	1	-1	-1	-1	0	0	0	0	0	0	0	0	0	0	0	1	0	0	0	0	0	0	0	1	0	0	0	0	0	1	-.0957423
1	1	1	0	0	0	1	0	0	0	0	0	0	1	0	0	0	1	0	0	0	0	0	0	0	0	0	0	0	0	0	0	0	2033903
1	1	1	0	1	1	2	1	0	0	0	0	0	1	0	1	1	2	0	0	0	0	0	0	0	0	0	0	0	0	0	1	0	-.8237166
1	1	1	0	3	4	3	1	0	0	0	0	0	1	1	3	4	4	0	0	0	0	0	0	0	0	1	0	0	0	0	1	0	3784758
1	1	0	1	1	1	-1	1	0	0	0	0	0	0	0	1	1	1	0	0	0	0	0	0	1	0	2	0	0	0	0	1	0	-.6930338
1	1	0	0	-1	-1	0	0	0	0	0	0	0	1	0	0	0	1	1	0	0	0	0	0	0	0	1	0	0	0	0	0	1	-.2215548
1	1	0	1	-2	-2	-1	0	0	0	0	0	0	1	0	0	0	1	1	0	0	0	0	0	0	0	2	0	0	0	0	0	1	-2870169
1	1	0	1	-1	-1	-3	0	0	0	0	0	0	0	0	1	1	1	1	1	1	1	1	1	1	0	4	0	1	0	1	0	1	-3563203
1	1	0	0	-2	-2	0	0	0	0	0	0	0	1	0	0	0	2	1	0	0	0	0	0	0	0	2	0	0	0	0	0	1	.9145886
1	1	1	0	0	1	2	0	0	0	0	0	0	1	1	0	1	3	0	0	0	0	0	0	0	0	1	0	0	0	0	0	0	3563203
1	1	0	0	-2	-2	0	0	0	0	0	0	0	1	0	0	0	2	1	1	1	1	1	0	0	0	2	0	0	0	0	0	1	-.9145886
1	1	0	0	0	0	0	0	0	0	0	0	0	0	0	0	0	0	0	0	0	0	0	0	0	0	0	0	0	0	0	0	0	-3784758
1	1	1	0	1	1	3	1	0	0	0	0	0	1	0	2	2	4	0	0	0	0	0	0	0	0	1	0	0	0	0	1	0	.6930338
1	1	1	0	2	2	2	1	0	0	0	0	0	0	0	2	2	2	0	0	0	0	0	0	0	0	0	0	0	0	0	1	0	1824895
1	1	0	1	-1	-1	-2	0	0	0	0	0	0	0	0	0	0	1	1	0	0	0	0	0	1	0	3	0	0	0	0	0	1	-4148185
1	1	0	1	1	1	-1	1	1	1	1	1	1	0	0	1	1	1	0	0	0	0	0	0	1	0	2	0	0	0	0	1	0	.670027
1	1	0	1	1	1	-1	1	0	0	0	0	0	0	0	1	1	1	0	0	0	0	0	0	1	0	2	0	0	0	0	1	0	1653263
1	1	0	0	0	0	0	0	0	0	0	0	0	0	0	1	1	1	1	1	1	1	1	0	0	0	1	0	0	0	0	0	1	-2494922
1	1	0	1	0	0	-1	0	0	0	0	0	0	0	0	1	1	1	1	0	0	0	0	0	1	0	2	0	0	0	0	0	1	3478158
1	1	1	0	3	3	4	1	0	0	0	0	0	0	0	3	3	5	0	0	0	0	0	0	1	0	1	0	0	0	0	1	0	2494922
1	1	0	0	-2	-2	0	0	0	0	0	0	0	1	0	0	0	2	1	1	1	1	1	0	0	0	2	0	0	0	0	0	1	-3478158
1	1	0	1	1	1	-1	1	0	0	0	0	0	1	0	1	1	3	0	0	0	0	0	0	0	0	4	0	0	0	0	1	0	-1824895
1	1	1	0	0	0	1	0	0	0	0	0	0	1	0	0	0	1	0	0	0	0	0	0	0	0	0	0	0	0	0	0	0	4148185
1	1	1	0	0	0	1	1	0	0	0	0	0	1	0	1	1	2	0	0	0	0	0	0	0	0	1	0	0	0	0	1	0	.4605853
1	1	1	0	1	1	2	1	0	0	0	0	0	1	0	1	1	2	0	0	0	0	0	0	0	0	0	0	0	0	0	1	0	.5672147
1	1	0	0	1	1	0	1	0	0	0	0	0	0	0	1	1	1	0	0	0	0	0	0	1	0	1	0	0	0	0	1	0	.3658677
1	1	0	0	0	0	0	0	0	0	0	0	0	1	0	0	0	1	0	0	0	0	0	0	0	0	1	0	0	0	0	0	0	-1393668
1	1	0	0	1	1	0	1	0	0	0	0	0	0	0	1	1	1	0	0	0	0	0	0	1	0	1	0	0	0	0	1	0	-.826453
1	1	1	0	0	0	2	0	0	0	0	0	0	1	0	0	0	2	0	0	0	0	0	0	0	0	0	0	0	0	0	0	0	-.9330825
1	1	1	0	1	1	2	1	1	1	1	0	0	1	0	2	2	3	0	0	0	0	0	0	0	0	1	0	0	0	0	1	0	.826453
1	1	1	0	3	3	4	1	0	0	0	0	0	1	0	3	3	4	0	0	0	0	0	0	0	0	0	0	0	0	0	1	0	.9330824
1	1	0	0	0	0	0	0	0	0	0	0	0	0	0	0	0	0	0	0	0	0	0	0	0	0	0	0	0	0	0	0	0	-.4605853
1	1	0	1	-1	-1	-1	0	0	0	0	0	0	0	0	0	0	0	1	0	0	0	0	0	0	0	1	0	0	0	0	0	1	-.5672147
1	1	0	0	0	0	0	1	1	1	1	1	1	0	0	1	1	1	0	0	0	0	0	0	0	0	1	0	0	0	0	1	0	-.3658677
1	1	1	0	0	0	1	0	0	0	0	0	0	1	0	0	0	1	0	0	0	0	0	0	0	0	0	0	0	0	0	0	0	3109061
1	1	0	0	0	0	0	0	0	0	0	0	0	0	0	0	0	0	0	0	0	0	0	0	0	0	0	0	0	0	0	0	0	-.7346903
1	1	1	0	0	0	2	0	0	0	0	0	0	1	0	1	1	3	1	0	0	0	0	0	0	0	1	0	0	0	0	0	1	1032279
1	1	0	0	0	0	0	0	0	0	0	0	0	1	0	0	0	1	0	0	0	0	0	0	0	0	1	0	0	0	0	0	0	-3406649
1	1	0	1	-3	-3	-5	0	0	0	0	0	0	0	0	0	0	0	1	0	0	0	0	0	1	0	5	0	0	0	0	0	1	-4141339
1	1	1	0	3	3	5	1	0	0	0	0	0	1	0	3	3	5	0	0	0	0	0	0	0	0	0	0	1	0	1	1	0	-.2975882
1	1	0	0	0	0	0	0	0	0	0	0	0	0	0	0	0	0	0	0	0	0	0	0	0	0	0	0	0	0	0	0	0	4141339
1	1	1	0	0	0	2	0	0	0	0	0	0	1	0	2	2	4	1	0	0	0	0	0	0	0	2	0	0	0	0	0	1	.2975882
1	1	1	0	1	1	1	1	0	0	0	0	0	1	0	1	1	2	0	0	0	0	0	0	0	0	1	0	0	0	0	1	0	-3109061
1	1	1	0	0	0	1	0	0	0	0	0	0	1	0	1	1	2	1	0	0	0	0	0	0	0	1	0	0	0	0	0	1	.7346903
1	1	1	0	0	0	2	0	0	0	0	0	0	1	0	0	0	3	0	0	0	0	0	0	0	0	1	0	0	0	0	0	0	3406649
1	1	0	1	-1	-1	-2	0	0	0	0	0	0	1	0	0	0	1	1	0	0	0	0	0	0	0	3	0	0	0	0	0	1	-.5616449
1	1	0	0	0	0	0	0	0	0	0	0	0	0	0	1	1	1	1	0	0	0	0	0	0	0	1	0	0	0	0	0	1	-.0208707
1	1	1	0	1	1	3	1	1	1	1	1	1	1	0	2	2	4	0	0	0	0	0	0	0	0	1	0	0	0	0	1	0	132387
1	1	0	1	-1	-1	-2	0	0	0	0	0	0	0	0	0	0	0	1	0	0	0	0	0	1	0	2	0	0	0	0	0	1	-.7413544
1	1	0	1	-2	-2	-3	0	0	0	0	0	0	0	0	0	0	1	1	0	0	0	0	0	1	0	4	0	0	0	0	0	1	-.762225
1	1	1	0	0	0	1	0	0	0	0	0	0	1	0	0	0	1	0	0	0	0	0	0	0	0	0	0	1	0	1	0	0	-1302999
1	1	1	0	1	1	1	1	0	0	0	0	0	0	0	2	2	3	0	0	0	0	0	0	1	0	2	0	0	0	0	1	0	.762225
1	1	1	0	1	1	3	1	0	0	0	0	0	1	0	2	2	4	0	0	0	0	0	0	0	0	1	0	0	0	0	1	0	1302999
1	1	0	1	-2	-2	-1	0	0	0	0	0	0	1	0	0	0	1	1	0	0	0	0	0	0	0	2	0	0	0	0	0	1	.5616449
1	1	0	1	-1	-1	-1	0	0	0	0	0	0	0	0	1	1	1	1	0	0	0	0	0	0	0	2	0	0	0	0	0	1	-.7014631
1	1	1	0	2	2	3	1	0	0	0	0	0	1	0	3	3	4	0	0	0	0	0	0	0	0	1	0	0	0	0	1	0	.309956
1	1	0	1	-1	-1	-2	0	0	0	0	0	0	0	0	0	0	0	1	0	0	0	0	0	1	0	2	0	0	0	0	0	1	-.8030752
1	1	0	1	0	1	-1	0	0	0	0	0	0	1	1	0	1	1	0	0	0	0	0	0	0	0	2	0	0	0	0	0	0	1194582
1	1	1	0	0	1	2	0	0	0	0	0	0	1	1	0	1	3	0	0	0	0	0	0	0	0	1	0	0	0	0	0	0	-.4931193
1	1	0	1	0	0	-2	0	0	0	0	0	0	0	0	0	0	0	0	0	0	0	0	0	1	0	2	0	0	0	0	0	0	-1504538
1	1	0	1	0	-1	-2	0	0	0	0	0	0	0	0	0	0	1	0	0	0	0	0	0	1	1	3	0	0	0	0	0	0	.4931192
1	1	1	0	1	1	3	1	0	0	0	0	0	1	0	1	1	3	0	0	0	0	0	0	0	0	0	0	0	0	0	1	0	1504538
1	1	1	0	0	0	2	0	0	0	0	0	0	1	0	0	0	3	0	0	0	0	0	0	0	0	1	0	0	0	0	0	0	.7014631
1	0	0	1	0	0	-1	0	0	0	0	0	0	0	0	0	0	0	0	0	0	0	0	0	1	0	1	0	0	0	0	0	0	-.4533089
1	0	0	1	-1	-1	-2	0	0	0	0	0	0	0	0	0	0	0	1	0	0	0	0	0	1	0	2	1	0	1	0	0	1	.5103362
1	0	1	0	-1	-1	1	0	0	0	0	0	0	1	0	0	0	2	1	0	0	0	0	0	0	0	1	0	0	0	0	0	1	-.2699207
1	0	0	1	0	0	-2	0	0	0	0	0	0	0	0	0	0	0	0	0	0	0	0	0	1	0	2	0	0	0	0	0	0	-.9814231
1	0	0	1	-3	-3	-4	0	0	0	0	0	0	0	0	0	0	0	1	1	0	0	0	0	1	0	4	0	0	0	0	0	1	-.4216402
1	0	1	0	1	1	1	1	0	0	0	0	0	0	0	1	1	1	0	0	0	0	0	0	0	0	0	0	0	0	0	1	0	.0142982
1	0	0	1	-1	-1	-2	0	0	0	0	0	0	0	0	1	1	1	1	0	0	0	0	0	1	0	3	0	0	0	0	0	1	-1086581
1	0	0	0	1	1	0	1	0	0	0	0	0	0	0	1	1	1	0	0	0	0	0	0	1	0	1	0	0	0	0	1	0	-2321641
1	0	0	0	1	1	0	1	0	0	0	0	0	0	0	1	1	2	0	0	0	0	0	0	1	0	2	0	0	0	0	1	0	-2416915
1	0	0	1	1	1	-1	1	0	0	0	0	0	0	0	1	1	1	0	0	0	0	0	0	1	0	2	0	0	0	0	1	0	.7438075
1	0	0	1	-1	-1	-1	0	0	0	0	0	0	0	0	0	0	0	1	0	0	0	0	0	0	0	1	0	0	0	0	0	1	-445974
1	0	0	1	0	0	-1	0	0	0	0	0	0	0	0	0	0	0	0	0	0	0	0	0	1	0	1	0	0	0	0	0	0	-.3316155
1	0	0	0	-1	-1	0	0	0	0	0	0	0	1	0	0	0	1	1	0	0	0	0	0	0	0	1	1	0	1	0	0	1	-1094161
1	0	0	0	0	0	0	0	0	0	0	0	0	0	0	0	0	0	0	0	0	0	0	0	0	0	0	0	0	0	0	0	0	.4274227
1	0	0	1	-1	-1	-1	1	0	0	0	0	0	0	0	1	1	1	0	0	0	0	0	0	0	0	2	0	0	0	0	1	0	-1752103
1	0	1	0	0	0	1	0	0	0	0	0	0	0	0	0	0	2	0	0	0	0	0	0	1	0	1	0	0	0	0	0	0	-3478158
1	0	1	0	1	1	4	1	0	0	0	0	0	1	0	1	1	4	0	0	0	0	0	0	0	0	0	0	0	0	0	1	0	-.7438074
1	0	1	0	0	0	1	0	0	0	0	0	0	1	0	0	0	1	0	0	0	0	0	0	0	0	0	0	0	0	0	0	0	.2699207
1	0	1	0	1	1	1	1	0	0	0	0	0	0	0	1	1	1	0	0	0	0	0	0	0	0	0	0	0	0	0	1	0	445974
1	0	1	0	1	1	1	1	0	0	0	0	0	0	0	1	1	1	0	0	0	0	0	0	0	0	0	0	0	0	0	1	0	.3316155
1	0	0	0	0	0	0	0	0	0	0	0	0	0	0	0	0	0	0	0	0	0	0	0	0	0	0	0	0	0	0	0	0	1094161
1	0	0	1	-2	-2	-3	0	0	0	0	0	0	0	0	0	0	0	1	0	0	0	0	0	1	0	3	0	0	0	0	0	1	-.4274227
1	0	1	0	2	2	3	0	0	0	0	0	0	1	0	3	3	4	1	1	1	1	0	0	0	0	1	0	1	0	1	0	1	1752103
1	0	0	1	-1	-1	-1	0	0	0	0	0	0	0	0	0	0	0	1	0	0	0	0	0	0	0	1	0	0	0	0	0	1	3478158
1	0	0	1	0	0	-1	0	0	0	0	0	0	0	0	1	1	1	1	0	0	0	0	0	1	0	2	0	0	0	0	0	1	.9814231
1	0	1	0	1	1	3	1	0	0	0	0	0	0	0	1	1	4	0	0	0	0	0	0	1	0	1	0	0	0	0	1	0	.4216402
1	0	1	0	1	1	1	1	0	0	0	0	0	0	0	1	1	1	0	0	0	0	0	0	0	0	0	0	0	0	0	1	0	.4533089
1	0	0	1	0	0	-1	0	0	0	0	0	0	0	0	0	0	0	0	0	0	0	0	0	1	0	1	0	0	0	0	0	0	-.0142982
1	0	1	0	0	1	1	0	0	0	0	0	0	1	1	0	1	1	0	0	0	0	0	0	0	0	0	0	0	0	0	0	0	1086581
1	0	1	0	1	1	2	1	0	0	0	0	0	0	0	1	1	3	0	0	0	0	0	0	1	0	1	0	0	0	0	1	0	2321641
1	0	0	1	-1	-1	-1	0	0	0	0	0	0	0	0	0	0	0	1	0	0	0	0	0	0	0	1	0	0	0	0	0	1	-.5103362
1	0	1	0	0	0	1	0	0	0	0	0	0	1	0	0	0	1	0	0	0	0	0	0	0	0	0	0	0	0	0	0	0	2416915
1	0	0	1	0	-1	-1	0	0	0	0	0	0	0	0	0	0	0	0	0	0	0	0	0	1	1	1	0	0	0	0	0	0	-.3848242
1	0	1	0	0	0	1	0	0	0	0	0	0	1	0	0	0	1	0	0	0	0	0	0	0	0	0	0	0	0	0	0	0	.3642525
1	0	1	0	0	0	1	0	0	0	0	0	0	1	0	0	0	1	0	0	0	0	0	0	0	0	0	0	0	0	0	0	0	-.4030748
1	0	1	0	3	3	2	1	0	0	0	0	0	0	0	3	3	3	0	0	0	0	0	0	1	0	1	0	0	0	0	1	0	.6313585
1	0	0	0	1	1	0	1	0	0	0	0	0	0	0	2	2	2	0	0	0	0	0	0	1	0	2	0	0	0	0	1	0	3508556
1	0	1	0	3	3	2	1	1	1	1	0	0	1	0	3	3	4	0	0	0	0	0	0	0	0	2	0	0	0	0	1	0	.1419183
1	0	1	0	0	0	2	0	0	0	0	0	0	1	0	0	0	2	0	0	0	0	0	0	0	0	0	0	0	0	0	0	0	.4486323
1	0	0	1	0	0	-1	0	0	0	0	0	0	0	0	1	1	2	1	1	1	1	1	0	1	0	3	0	0	0	0	0	1	1787608
1	0	1	0	2	2	4	1	0	0	0	0	0	1	0	2	2	4	0	0	0	0	0	0	0	0	0	0	0	0	0	1	0	-3508556
1	0	0	0	0	-1	0	0	0	0	0	0	0	0	0	0	0	1	0	0	0	0	0	0	1	1	1	0	0	0	0	0	0	-.1419183
1	0	1	0	1	1	1	0	0	0	0	0	0	0	0	2	2	2	1	0	0	0	0	0	0	0	1	0	1	0	1	0	1	-.4486322
1	0	1	0	1	1	1	1	0	0	0	0	0	1	0	1	1	2	0	0	0	0	0	0	0	0	1	0	0	0	0	1	0	-1787608
1	0	0	1	1	1	-1	1	0	0	0	0	0	0	0	1	1	1	0	0	0	0	0	0	1	0	2	0	0	0	0	1	0	.3848242
1	0	1	0	-2	-2	1	0	0	0	0	0	0	1	0	0	0	3	1	0	0	0	0	0	0	0	2	0	0	0	0	0	1	-.3642525
1	0	1	0	0	0	3	1	0	0	0	0	0	1	0	1	1	4	0	0	0	0	0	0	0	0	1	0	0	0	0	1	0	.4030748
1	0	0	1	-1	-1	-3	0	0	0	0	0	0	0	0	0	0	0	1	0	0	0	0	0	1	0	3	0	0	0	0	0	1	-.6313585
1	0	1	0	1	1	1	1	1	1	1	1	1	0	0	1	1	2	0	0	0	0	0	0	1	0	1	0	0	0	0	1	0	-.674982
1	0	0	1	0	0	-2	1	0	0	0	0	0	1	0	1	1	2	0	0	0	0	0	0	0	0	4	0	0	0	0	1	0	.9040344
1	0	1	0	0	0	1	0	0	0	0	0	0	1	0	0	0	2	0	0	0	0	0	0	0	0	1	0	0	0	0	0	0	.6755162
1	0	1	0	0	0	1	0	0	0	0	0	0	1	0	1	1	2	1	0	0	0	0	0	0	0	1	0	0	0	0	0	1	4269208
1	0	1	0	2	2	4	1	0	0	0	0	0	1	0	2	2	4	0	0	0	0	0	0	0	0	0	0	0	0	0	1	0	.6749821
1	0	0	0	0	0	0	1	1	0	0	0	0	0	0	1	1	2	0	0	0	0	0	0	1	0	2	0	0	0	0	1	0	-.9040346
1	0	0	0	-1	-1	0	0	0	0	0	0	0	1	0	0	0	1	1	1	1	1	1	0	0	0	1	0	0	0	0	0	1	-.6755162
1	0	0	1	0	0	-1	0	0	0	0	0	0	0	0	0	0	1	0	0	0	0	0	0	1	0	2	0	0	0	0	0	0	-4269208
1	0	1	0	0	1	2	0	0	0	0	0	0	1	1	1	2	4	1	1	1	1	1	1	0	0	2	0	0	0	0	1	0	-.1905318
1	0	1	0	0	0	1	0	0	0	0	0	0	0	0	0	0	2	0	0	0	0	0	0	1	0	1	0	0	0	0	0	0	1001414
1	0	0	1	0	0	-1	0	0	0	0	0	0	0	0	0	0	0	0	0	0	0	0	0	1	0	1	0	0	0	0	0	0	.1905319
1	0	1	0	1	1	2	1	1	1	1	1	1	1	0	2	2	3	0	0	0	0	0	0	0	0	1	0	0	0	0	1	0	-1001414
1	0	1	0	2	2	3	1	0	0	0	0	0	1	0	2	2	3	0	0	0	0	0	0	0	0	0	0	0	0	0	1	0	1031903
1	1	0	1	-1	-1	-2	0	0	0	0	0	0	1	0	1	1	3	1	0	0	0	0	0	0	0	5	0	0	0	0	0	1	-1637942
1	1	0	0	-1	-1	0	0	0	0	0	0	0	1	0	0	0	1	1	1	1	1	1	1	0	0	1	0	0	0	0	0	1	3688779
1	1	1	0	0	0	2	0	0	0	0	0	0	1	0	0	0	2	0	0	0	0	0	0	0	0	0	0	0	0	0	0	0	-2882564
1	1	0	1	1	0	-1	1	0	0	0	0	0	0	0	1	1	2	0	0	0	0	0	0	1	1	3	0	0	0	0	1	0	.8317257
1	1	1	0	0	0	1	0	0	0	0	0	0	1	0	0	0	1	0	0	0	0	0	0	0	0	0	0	0	0	0	0	0	4520505
1	1	1	0	1	1	2	1	0	0	0	0	0	1	0	1	1	3	0	0	0	0	0	0	0	0	1	0	0	0	0	1	0	-.8062159
1	1	1	0	1	1	1	1	1	1	1	1	1	0	0	1	1	1	0	0	0	0	0	0	0	0	0	0	0	0	0	1	0	-4520505
1	1	0	1	-1	0	-1	0	0	0	0	0	0	1	1	0	1	2	1	0	0	0	0	0	0	0	3	0	0	0	0	0	1	.8062159
1	1	1	0	0	0	2	0	0	0	0	0	0	1	0	0	0	2	0	0	0	0	0	0	0	0	0	0	0	0	0	0	0	-3688779
1	1	0	0	1	1	0	1	0	0	0	0	0	0	0	1	1	2	0	0	0	0	0	0	1	0	2	0	0	0	0	1	0	1637942
1	1	0	1	-2	-2	-3	0	0	0	0	0	0	0	0	0	0	0	1	0	0	0	0	0	1	0	3	0	0	0	0	0	1	-1145215
1	1	1	0	-1	0	2	0	0	0	0	0	0	1	1	0	1	3	1	0	0	0	0	0	0	0	1	0	0	0	0	0	1	2712706
1	1	0	0	0	1	0	0	0	0	0	0	0	1	1	0	1	1	0	0	0	0	0	0	0	0	1	0	0	0	0	0	0	-3478158
1	1	1	0	0	0	1	0	0	0	0	0	0	1	0	0	0	1	0	0	0	0	0	0	0	0	0	0	0	0	0	0	0	1910668
1	1	1	0	0	1	1	0	0	0	0	0	0	1	1	0	1	2	0	0	0	0	0	0	0	0	1	0	0	0	0	0	0	4623374
1	1	0	1	0	0	-1	0	0	0	0	0	0	0	0	1	1	1	1	1	1	1	1	1	1	0	2	0	0	0	0	0	1	.7654524
1	1	1	0	1	1	2	1	0	0	0	0	0	1	0	1	1	2	0	0	0	0	0	0	0	0	0	0	0	0	0	1	0	-4623374
1	1	1	0	2	2	4	1	0	0	0	0	0	1	0	2	2	4	0	0	0	0	0	0	0	0	0	0	1	0	1	1	0	-.7654524
1	1	0	0	0	0	0	0	0	0	0	0	0	0	0	0	0	1	0	0	0	0	0	0	1	0	1	0	0	0	0	0	0	-2712706
1	1	0	0	0	0	0	0	0	0	0	0	0	0	0	0	0	0	0	0	0	0	0	0	0	0	0	0	0	0	0	0	0	0
1	1	0	0	1	1	0	1	0	0	0	0	0	1	0	1	1	2	0	0	0	0	0	0	0	0	2	0	0	0	0	1	0	-.7189863
1	1	1	0	0	0	4	1	1	1	0	0	0	1	0	1	1	5	0	0	0	0	0	0	0	0	1	0	0	0	0	1	0	446401
1	1	0	1	-1	-1	-2	0	0	0	0	0	0	0	0	1	1	2	1	0	0	0	0	0	1	0	4	0	0	0	0	0	1	-3745023
1	1	1	0	1	1	2	1	0	0	0	0	0	1	0	1	1	2	0	0	0	0	0	0	0	0	0	0	0	0	0	1	0	-446401
1	1	0	1	0	0	-1	0	0	0	0	0	0	0	0	0	0	0	0	0	0	0	0	0	1	0	1	0	0	0	0	0	0	-3745023
1	1	0	0	-1	-1	0	0	0	0	0	0	0	1	0	0	0	2	1	0	0	0	0	0	0	0	2	0	0	0	0	0	1	446401
1	1	1	0	2	2	2	1	1	0	0	0	0	0	0	2	2	2	0	0	0	0	0	0	0	0	0	0	0	0	0	1	0	3745023
1	1	1	0	0	0	2	0	0	0	0	0	0	1	0	0	0	2	0	0	0	0	0	0	0	0	0	0	0	0	0	0	0	0
1	1	0	1	-1	-1	-1	0	0	0	0	0	0	0	0	0	0	0	1	0	0	0	0	0	0	0	1	0	0	0	0	0	1	.7189863
1	1	0	0	0	0	0	0	0	0	0	0	0	0	0	0	0	0	0	0	0	0	0	0	0	0	0	0	0	0	0	0	0	2607788
1	1	1	0	2	3	4	1	0	0	0	0	0	1	1	2	3	4	0	0	0	0	0	0	0	0	0	0	0	0	0	1	0	.4948266
1	1	1	0	0	0	2	0	0	0	0	0	0	1	0	0	0	2	0	0	0	0	0	0	0	0	0	0	0	0	0	0	0	.9889764
1	1	1	0	2	3	3	1	0	0	0	0	0	1	1	2	3	3	0	0	0	0	0	0	0	0	0	0	0	0	0	1	0	-4091591
1	1	1	0	0	1	1	0	0	0	0	0	0	1	1	0	1	1	0	0	0	0	0	0	0	0	0	0	0	0	0	0	0	-3596764
1	1	0	0	0	0	0	1	0	0	0	0	0	0	0	1	1	1	0	0	0	0	0	0	0	0	1	0	0	0	0	1	0	-1483803
1	1	0	0	0	0	0	0	0	0	0	0	0	0	0	2	2	2	1	1	1	1	0	0	0	0	2	0	0	0	0	0	1	3596764
1	1	1	0	1	1	1	1	0	0	0	0	0	0	0	1	1	1	0	0	0	0	0	0	0	0	0	0	0	0	0	1	0	1483803
1	1	0	0	1	1	0	1	0	0	0	0	0	0	0	1	1	1	0	0	0	0	0	0	1	0	1	0	0	0	0	1	0	-2607788
1	1	0	1	-2	-2	-1	0	0	0	0	0	0	1	0	0	0	1	1	0	0	0	0	0	0	0	2	0	0	0	0	0	1	-.4948266
1	1	0	0	0	0	0	0	0	0	0	0	0	0	0	1	1	2	1	0	0	0	0	0	1	0	2	0	0	0	0	0	1	.702272
1	1	1	0	0	0	1	0	0	0	0	0	0	1	0	1	1	2	1	1	1	1	1	1	0	0	1	0	0	0	0	0	1	2264482
1	1	1	0	0	0	2	0	0	0	0	0	0	1	0	0	0	2	0	0	0	0	0	0	0	0	0	0	0	0	0	0	0	-2429659
1	1	1	0	0	0	1	0	0	0	0	0	0	1	0	0	0	1	0	0	0	0	0	0	0	0	0	0	0	0	0	0	0	-.5370948
1	1	1	0	2	2	2	1	0	0	0	0	0	0	0	2	2	2	0	0	0	0	0	0	0	0	0	0	0	0	0	1	0	1727388
1	1	0	0	0	0	0	0	0	0	0	0	0	0	0	0	0	0	0	0	0	0	0	0	0	0	0	0	0	0	0	0	0	.1651772
1	1	0	1	-2	-2	-1	0	0	0	0	0	0	1	0	0	0	1	1	0	0	0	0	0	0	0	2	0	0	0	0	0	1	-1727388
1	1	0	1	0	0	-2	0	0	0	0	0	0	0	0	0	0	0	0	0	0	0	0	0	1	0	2	0	0	0	0	0	0	-.1651772
1	1	0	1	-4	-4	-4	0	0	0	0	0	0	0	0	0	0	1	1	0	0	0	0	0	1	0	5	0	0	0	0	0	1	-.7022719
1	1	0	1	-1	-1	-1	0	0	0	0	0	0	1	0	0	0	1	1	0	0	0	0	0	0	0	2	0	0	0	0	0	1	-2264482
1	1	0	0	0	0	0	0	0	0	0	0	0	0	0	0	0	1	0	0	0	0	0	0	1	0	1	0	0	0	1	0	0	.5370948
1	1	1	0	0	1	2	0	0	0	0	0	0	1	1	0	1	2	0	0	0	0	0	0	0	0	0	0	0	0	0	0	0	-163536
1	1	1	0	1	2	4	1	0	0	0	0	0	1	1	1	2	4	0	0	0	0	0	0	0	0	0	0	0	0	0	1	0	1814357
1	1	0	1	1	1	-1	1	1	1	1	1	1	0	0	2	2	2	0	0	0	0	0	0	1	0	3	0	0	0	0	1	0	-.8106641
1	1	1	0	2	2	3	1	1	0	0	0	0	1	0	2	2	3	0	0	0	0	0	0	0	0	0	0	0	0	0	1	0	.6316677
1	1	0	0	0	0	0	0	0	0	0	0	0	0	0	0	0	1	0	0	0	0	0	0	1	0	1	0	0	0	0	0	0	2446024
1	1	1	0	2	2	2	1	1	1	0	0	0	1	0	2	2	3	0	0	0	0	0	0	0	0	1	0	0	0	0	1	0	-1003693
1	1	1	0	1	1	1	1	0	0	0	0	0	0	0	1	1	1	0	0	0	0	0	0	0	0	0	0	0	0	0	1	0	-2446024
1	1	1	0	0	0	2	0	0	0	0	0	0	0	0	1	1	4	1	0	0	0	0	0	1	0	2	0	0	0	0	0	1	1003693
1	1	0	1	0	0	-1	0	0	0	0	0	0	0	0	1	1	1	1	0	0	0	0	0	1	0	2	0	0	0	0	0	1	163536
1	1	0	1	0	0	-1	1	0	0	0	0	0	0	0	1	1	1	0	0	0	0	0	0	1	0	2	0	0	0	0	1	0	-1814357
1	1	1	0	1	1	3	1	0	0	0	0	0	1	0	1	1	3	0	0	0	0	0	0	0	0	0	0	0	0	0	1	0	1368153
1	1	0	0	0	0	0	0	0	0	0	0	0	0	0	0	0	0	0	0	0	0	0	0	0	0	0	0	0	1	0	0	0	.424043
1	1	0	0	-2	-2	0	0	0	0	0	0	0	1	0	0	0	2	1	0	0	0	0	0	0	0	2	0	0	0	0	0	1	1134571
1	1	1	0	3	3	3	1	0	0	0	0	0	0	0	3	3	3	0	0	0	0	0	0	0	0	0	0	0	0	0	1	0	-2926768
1	1	1	0	2	2	1	1	0	0	0	0	0	0	0	2	2	2	0	0	0	0	0	0	1	0	1	0	0	0	0	1	0	-2502725
1	1	1	0	0	0	1	1	0	0	0	0	0	1	0	1	1	2	0	0	0	0	0	0	0	0	1	0	0	0	0	1	0	-1558614
1	1	1	0	0	0	1	0	0	0	0	0	0	1	0	0	0	1	0	0	0	0	0	0	0	0	0	0	0	0	0	0	0	2502724
1	1	0	0	0	0	0	0	0	0	0	0	0	1	0	0	0	1	0	0	0	0	0	0	0	0	1	0	0	0	0	0	0	1558614
1	1	0	1	-1	-1	-1	0	0	0	0	0	0	0	0	0	0	0	1	0	0	0	0	0	0	0	1	0	0	0	0	0	1	-1368153
1	1	1	0	1	1	3	1	0	0	0	0	0	1	0	1	1	3	0	0	0	0	0	0	0	0	0	0	0	0	0	1	0	-.424043
1	1	0	0	0	0	0	1	0	0	0	0	0	0	0	1	1	2	0	0	0	0	0	0	1	0	2	0	0	0	0	1	0	.9361188
1	1	0	0	0	0	0	0	0	0	0	0	0	0	0	0	0	0	0	0	0	0	0	0	0	0	0	0	0	0	0	0	0	1555234
1	1	0	1	-3	-3	-2	0	0	0	0	0	0	1	0	0	0	1	1	1	1	0	0	0	0	0	3	0	0	0	0	0	1	-348752
1	1	1	0	1	2	2	1	1	1	1	1	1	1	1	1	2	2	0	0	0	0	0	0	0	0	0	0	0	0	0	1	0	.996167
1	1	1	0	1	1	1	1	0	0	0	0	0	0	0	1	1	1	0	0	0	0	0	0	0	0	0	0	0	0	0	1	0	2551401
1	1	1	0	0	0	1	0	0	0	0	0	0	1	0	0	0	1	0	0	0	0	0	0	0	0	0	0	0	0	0	0	0	1932286
1	1	0	1	-1	-1	-1	0	0	0	0	0	0	0	0	0	0	0	1	0	0	0	0	0	0	0	1	0	0	0	0	0	1	-2551401
1	1	0	1	0	0	-2	0	0	0	0	0	0	0	0	0	0	1	0	0	0	0	0	0	1	0	3	0	0	0	0	0	0	-1932286
1	1	1	0	0	0	1	0	0	0	0	0	0	1	0	0	0	2	0	0	0	0	0	0	0	0	1	0	0	0	0	0	0	1282845
1	1	0	0	0	0	0	1	0	0	0	0	0	0	0	1	1	1	0	0	0	0	0	0	0	0	1	0	0	0	0	1	0	2202089
1	1	0	1	-2	-2	-1	0	0	0	0	0	0	1	0	1	1	3	1	0	0	0	0	0	0	0	4	0	0	0	0	0	1	-2876229
1	1	1	0	2	2	2	1	0	0	0	0	0	1	0	2	2	3	0	0	0	0	0	0	0	0	1	0	0	0	0	1	0	-.6087055
1	1	1	0	3	3	4	1	1	1	1	1	0	1	0	3	3	4	0	0	0	0	0	0	0	0	0	0	0	0	0	1	0	1593384
1	1	1	0	0	0	1	0	0	0	0	0	0	1	0	0	0	2	0	0	0	0	0	0	0	0	1	0	0	0	0	0	0	.6741397
1	1	0	0	0	0	0	0	0	0	0	0	0	0	0	1	1	1	1	0	0	0	0	0	0	0	1	0	0	0	0	0	1	-1593384
1	1	0	1	-2	-1	-1	0	0	0	0	0	0	1	1	0	1	2	1	1	1	1	1	1	0	0	3	0	0	0	0	0	1	-.6741397
1	1	0	1	-1	-1	-2	0	0	0	0	0	0	0	0	0	0	0	1	0	0	0	0	0	1	0	2	0	0	0	0	0	1	-2202089
1	1	1	0	1	1	3	1	0	0	0	0	0	1	0	1	1	3	0	0	0	0	0	0	0	0	0	0	0	0	0	1	0	-1944986
1	1	0	0	0	0	0	0	0	0	0	0	0	0	0	0	0	0	0	0	0	0	0	0	0	0	0	0	0	0	0	0	0	.7839128
1	1	1	0	0	0	1	0	0	0	0	0	0	1	0	0	0	1	0	0	0	0	0	0	0	0	0	0	0	0	0	0	0	142914
1	1	0	0	-1	-1	0	0	0	0	0	0	0	1	0	0	0	1	1	0	0	0	0	0	0	0	1	0	0	0	0	0	1	-.2680669
1	1	0	0	-1	-1	0	0	0	0	0	0	0	1	0	0	0	1	1	0	0	0	0	0	0	0	1	0	0	0	0	0	1	.5158459
1	1	0	0	1	1	0	1	1	1	0	0	0	0	0	1	1	1	0	0	0	0	0	0	1	0	1	0	0	0	0	1	0	-2213053
1	1	1	0	2	2	3	1	0	0	0	0	0	1	0	2	2	3	0	0	0	0	0	0	0	0	0	0	0	0	0	1	0	-.515846
1	1	1	0	0	1	2	0	0	0	0	0	0	1	1	1	2	3	1	0	0	0	0	0	0	0	1	0	0	0	0	1	0	2213053
1	1	1	0	0	0	1	0	0	0	0	0	0	1	0	0	0	1	0	0	0	0	0	0	0	0	0	0	1	0	1	0	0	1944986
1	1	0	0	0	0	0	0	0	0	0	0	0	0	0	0	0	0	0	0	0	0	0	0	0	0	0	0	0	0	0	0	0	-.7839127
1	1	1	0	1	1	2	1	0	0	0	0	0	0	0	1	1	3	0	0	0	0	0	0	1	0	1	0	0	0	0	1	0	.2680669
1	1	0	1	-1	-1	-1	0	0	0	0	0	0	0	0	0	0	1	1	0	0	0	0	0	1	0	2	0	0	0	0	0	1	-.5029545
1	1	0	0	0	0	0	0	0	0	0	0	0	0	0	0	0	0	0	0	0	0	0	0	0	0	0	0	0	0	0	0	0	.1313127
1	1	1	0	0	0	2	0	0	0	0	0	0	1	0	0	0	2	0	0	0	0	0	0	0	0	0	0	0	0	0	0	0	1395038
1	1	0	1	0	0	-1	0	0	0	0	0	0	0	0	0	0	0	0	0	0	0	0	0	1	0	1	0	0	0	0	0	0	-1023397
1	1	0	1	0	1	-1	0	0	0	0	0	0	1	1	0	1	1	0	0	0	0	0	0	0	0	2	0	0	0	0	0	0	-.8920839
1	1	0	1	-1	-1	-4	0	0	0	0	0	0	0	0	0	0	0	1	0	0	0	0	0	1	0	4	0	0	0	0	0	1	-1526351
1	1	1	0	0	0	2	0	0	0	0	0	0	1	0	1	1	3	1	1	1	0	0	0	0	0	1	0	0	0	0	0	1	.8920839
1	1	1	0	1	1	3	1	0	0	0	0	0	1	0	1	1	3	0	0	0	0	0	0	0	0	0	0	0	0	0	1	0	1526351
1	1	1	0	1	1	1	1	0	0	0	0	0	0	0	1	1	1	0	0	0	0	0	0	0	0	0	0	0	0	0	1	0	-2615935
1	1	0	0	1	1	0	1	0	0	0	0	0	1	0	1	1	2	0	0	0	0	0	0	0	0	2	0	0	0	0	1	0	.5953258
1	1	1	0	0	1	1	1	0	0	0	0	0	1	1	1	2	2	0	0	0	0	0	0	0	0	1	1	0	1	0	1	0	3466892
1	1	0	0	2	2	0	1	1	1	1	0	0	0	0	2	2	2	0	0	0	0	0	0	1	0	2	0	0	0	0	1	0	-1446282
1	1	0	1	-1	-1	-1	0	0	0	0	0	0	1	0	0	0	1	1	0	0	0	0	0	0	0	2	0	0	0	0	0	1	-.8509566
1	1	1	0	0	0	3	0	0	0	0	0	0	1	0	0	0	3	0	0	0	0	0	0	0	0	0	0	0	0	0	0	0	-4062217
1	1	1	0	1	2	1	1	0	0	0	0	0	1	1	1	2	3	0	0	0	0	0	0	0	0	2	0	0	0	0	1	0	.8509566
1	1	0	0	0	0	0	0	0	0	0	0	0	0	0	0	0	0	0	0	0	0	0	0	0	0	0	0	0	0	0	0	0	4062217
1	1	0	1	-2	-2	-2	0	0	0	0	0	0	0	0	0	0	1	1	0	0	0	0	0	1	0	3	0	0	0	0	0	1	2615935
1	0	1	0	0	0	2	0	0	0	0	0	0	1	0	0	0	2	0	0	0	0	0	0	0	0	0	0	0	0	0	0	0	-.1376538
1	0	1	0	0	1	2	1	0	0	0	0	0	1	1	1	2	3	0	0	0	0	0	0	0	0	1	0	0	0	0	1	0	-3466892
1	0	0	0	0	0	0	0	0	0	0	0	0	0	0	0	0	0	0	0	0	0	0	0	0	0	0	0	1	0	1	0	0	-.3226845
1	0	1	0	2	2	3	1	0	0	0	0	0	1	0	2	2	3	0	0	0	0	0	0	0	0	0	0	1	0	1	1	0	-4133886
1	0	0	0	0	0	0	0	0	0	0	0	0	0	0	1	1	1	1	0	0	0	0	0	0	0	1	0	0	0	0	0	1	.0519565
1	0	0	1	0	0	-1	0	0	0	0	0	0	0	0	0	0	0	0	0	0	0	0	0	1	0	1	0	0	0	0	0	0	-.3666404
1	0	1	0	1	2	2	1	0	0	0	0	0	1	1	1	2	2	0	0	0	0	0	0	0	0	0	0	0	0	0	1	0	.7555415
1	0	0	1	0	0	-1	0	0	0	0	0	0	0	0	0	0	0	0	0	0	0	0	0	1	0	1	0	0	0	0	0	0	-1639336
1	0	0	1	-1	-1	-3	0	0	0	0	0	0	0	0	0	0	0	1	0	0	0	0	0	1	0	3	0	0	0	0	0	1	1000768
1	0	1	0	1	1	2	1	0	0	0	0	0	1	0	1	1	2	0	0	0	0	0	0	0	0	0	0	0	0	0	1	0	1679539
1	0	0	0	0	0	0	0	0	0	0	0	0	0	0	0	0	0	0	0	0	0	0	0	0	0	0	0	0	0	0	0	0	-3980167
1	0	0	0	1	1	0	1	1	1	0	0	0	0	0	1	1	1	0	0	0	0	0	0	1	0	1	0	0	0	0	1	0	1164955
1	0	0	1	-1	-1	-2	0	0	0	0	0	0	0	0	0	0	0	1	0	0	0	0	0	1	0	2	0	1	0	1	0	1	.896091
1	0	1	0	1	1	2	1	0	0	0	0	0	1	0	1	1	2	0	0	0	0	0	0	0	0	0	0	0	0	0	1	0	1285847
1	0	0	0	1	1	0	1	0	0	0	0	0	0	0	1	1	3	0	0	0	0	0	0	1	0	3	0	0	0	0	1	0	-3433858
1	0	1	0	1	1	1	1	1	1	1	1	1	0	0	1	1	2	0	0	0	0	0	0	1	0	1	0	0	0	0	1	0	-.3448571
1	0	0	1	0	0	-1	0	0	0	0	0	0	0	0	0	0	0	0	0	0	0	0	0	1	0	1	0	0	0	0	0	0	-.896091
1	0	0	1	-2	-2	-3	0	0	0	0	0	0	0	0	0	0	0	1	1	1	1	1	1	1	0	3	0	0	0	0	0	1	-1679539
1	0	0	1	0	0	-1	0	0	0	0	0	0	0	0	0	0	0	0	0	0	0	0	0	1	0	1	0	0	0	0	0	0	3980168
1	0	0	1	-1	-1	-2	0	0	0	0	0	0	0	0	0	0	0	1	1	1	1	1	1	1	0	2	0	0	0	0	0	1	-1164955
1	0	0	0	0	0	0	0	0	0	0	0	0	1	0	0	0	1	0	0	0	0	0	0	0	0	1	0	0	0	0	0	0	-1285847
1	0	1	0	2	2	2	1	0	0	0	0	0	0	0	2	2	2	0	0	0	0	0	0	0	0	0	0	0	0	0	1	0	3433858
1	0	0	0	1	1	0	1	0	0	0	0	0	0	0	1	1	1	0	0	0	0	0	0	1	0	1	0	0	0	0	1	0	.3448571
1	0	1	0	1	1	1	1	1	1	1	1	1	0	0	1	1	1	0	0	0	0	0	0	0	0	0	0	1	0	1	1	0	.3226845
1	0	0	1	-1	-1	-1	0	0	0	0	0	0	0	0	0	0	0	1	0	0	0	0	0	0	0	1	0	0	0	0	0	1	4133886
1	0	1	0	1	1	2	1	1	1	1	0	0	1	0	2	2	3	0	0	0	0	0	0	0	0	1	0	0	0	0	1	0	.1376538
1	0	1	0	1	1	1	1	1	0	0	0	0	0	0	1	1	1	0	0	0	0	0	0	0	0	0	0	0	0	0	1	0	-.0519566
1	0	1	0	0	0	1	0	0	0	0	0	0	1	0	0	0	2	0	0	0	0	0	0	0	0	1	0	0	0	0	0	0	.3666404
1	0	1	0	1	1	2	1	0	0	0	0	0	1	0	1	1	2	0	0	0	0	0	0	0	0	0	0	0	0	0	1	0	-.7555414
1	0	0	0	0	0	0	0	0	0	0	0	0	1	0	0	0	1	0	0	0	0	0	0	0	0	1	0	0	0	0	0	0	3466892
1	0	0	0	-1	-1	0	0	0	0	0	0	0	1	0	0	0	1	1	0	0	0	0	0	0	0	1	0	0	0	0	0	1	1639336
1	0	1	0	0	0	2	0	0	0	0	0	0	1	0	0	0	2	0	0	0	0	0	0	0	0	0	0	0	0	0	0	0	-1000769
1	0	0	0	0	0	0	0	0	0	0	0	0	0	0	0	0	0	0	0	0	0	0	0	0	0	0	0	0	0	0	0	0	0
1	0	0	1	0	0	-1	0	0	0	0	0	0	0	0	0	0	0	0	0	0	0	0	0	1	0	1	0	0	0	0	0	0	-1032317
1	0	0	1	-1	-1	-2	0	0	0	0	0	0	0	0	0	0	0	1	0	0	0	0	0	1	0	2	0	0	0	0	0	1	.592154
1	0	1	0	1	1	1	1	0	0	0	0	0	0	0	1	1	1	0	0	0	0	0	0	0	0	0	0	0	0	0	1	0	-1595379
1	0	1	0	1	1	1	1	0	0	0	0	0	0	0	1	1	1	0	0	0	0	0	0	0	0	0	0	0	0	0	1	0	.3865299
1	0	1	0	2	2	3	1	0	0	0	0	0	1	0	2	2	3	0	0	0	0	0	0	0	0	0	0	0	0	0	1	0	-.4456305
1	0	0	0	0	0	0	0	0	0	0	0	0	0	0	0	0	0	0	0	0	0	0	0	0	0	0	0	0	0	0	0	0	-3727283
1	0	1	0	0	0	2	0	0	0	0	0	0	1	0	0	0	2	0	0	0	0	0	0	0	0	0	0	0	0	0	0	0	-.3872227
1	0	1	0	0	0	2	0	0	0	0	0	0	1	0	0	0	2	0	0	0	0	0	0	0	0	0	0	0	0	0	0	0	3727283
1	0	1	0	1	1	1	1	0	0	0	0	0	0	0	1	1	1	0	0	0	0	0	0	0	0	0	0	1	0	1	1	0	.3872227
1	0	1	0	1	1	3	1	0	0	0	0	0	1	0	1	1	4	0	0	0	0	0	0	0	0	1	0	0	0	0	1	0	.4456305
1	0	0	0	1	1	0	1	1	1	1	1	0	0	0	1	1	1	0	0	0	0	0	0	1	0	1	0	0	0	0	1	0	1032318
1	0	0	1	-1	-1	-1	0	0	0	0	0	0	1	0	0	0	2	1	0	0	0	0	0	0	0	3	0	0	0	0	0	1	-.3865298
1	0	1	0	0	0	1	0	0	0	0	0	0	1	0	0	0	1	0	0	0	0	0	0	0	0	0	0	0	0	0	0	0	0
1	0	1	0	2	2	2	1	0	0	0	0	0	0	0	2	2	3	0	0	0	0	0	0	1	0	1	0	0	0	0	1	0	-.592154
1	0	1	0	0	0	2	0	0	0	0	0	0	1	0	1	1	3	1	1	1	1	1	1	0	0	1	0	0	0	0	0	1	1595379
1	0	1	0	1	1	2	0	0	0	0	0	0	1	0	2	2	3	1	1	0	0	0	0	0	0	1	0	0	0	0	0	1	1191837
1	0	0	0	-1	-1	0	1	0	0	0	0	0	1	0	1	1	2	0	0	0	0	0	0	0	0	2	0	0	0	0	1	0	.2221424
1	0	1	0	0	0	2	0	0	0	0	0	0	1	0	0	0	2	0	0	0	0	0	0	0	0	0	0	0	0	1	0	0	.3111653
1	0	1	0	0	0	2	1	0	0	0	0	0	1	0	1	1	3	0	0	0	0	0	0	0	0	1	0	0	0	0	1	0	4478121
1	0	1	0	-1	-1	1	0	0	0	0	0	0	1	0	0	0	3	1	0	0	0	0	0	0	0	2	0	0	0	0	0	1	-1191837
1	0	0	0	0	1	0	1	0	0	0	0	0	1	1	1	2	2	0	0	0	0	0	0	0	0	2	0	0	0	0	1	0	-.2221423
1	0	0	0	0	0	0	0	0	0	0	0	0	1	0	0	0	1	0	0	0	0	0	0	0	0	1	0	0	0	0	0	0	-.3111653
1	0	0	0	0	0	0	0	0	0	0	0	0	1	0	0	0	1	0	0	0	0	0	0	0	0	1	0	0	0	0	0	0	-4478121
1	0	1	0	0	0	1	0	0	0	0	0	0	1	0	0	0	1	0	0	0	0	0	0	0	0	0	0	0	0	0	0	0	-.7330971
1	0	0	1	-1	-1	-1	0	0	0	0	0	0	1	0	0	0	1	1	0	0	0	0	0	0	0	2	0	0	0	0	0	1	-.9234906
1	0	1	0	1	1	2	1	0	0	0	0	0	1	0	2	2	3	0	0	0	0	0	0	0	0	1	0	0	0	0	1	0	.7330972
1	0	1	0	-1	0	2	0	0	0	0	0	0	1	1	0	1	3	1	1	1	1	1	1	0	0	1	0	0	0	0	0	1	.9234906
1	0	0	1	0	0	-1	0	0	0	0	0	0	0	0	0	0	1	0	0	0	0	0	0	1	0	2	0	0	0	0	0	0	-.4409986
1	1	0	1	-1	-1	-3	0	0	0	0	0	0	0	0	0	0	0	1	0	0	0	0	0	1	0	3	1	0	1	0	0	1	4640585
1	1	1	0	0	0	2	0	0	0	0	0	0	1	0	0	0	2	0	0	0	0	0	0	0	0	0	0	0	0	0	0	0	0
1	1	0	1	0	0	-2	0	0	0	0	0	0	0	0	0	0	0	0	0	0	0	0	0	1	0	2	0	0	0	0	0	0	-4640585
1	1	1	0	0	0	1	0	0	0	0	0	0	1	0	0	0	1	0	0	0	0	0	0	0	0	0	0	0	0	0	0	0	0
1	1	0	0	0	0	0	0	0	0	0	0	0	1	0	0	0	1	0	0	0	0	0	0	0	0	1	0	0	0	0	0	0	0
1	1	1	0	4	4	4	1	0	0	0	0	0	1	0	4	4	5	0	0	0	0	0	0	0	0	1	0	0	0	0	1	0	4640585
1	1	0	0	-1	-1	0	0	0	0	0	0	0	1	0	0	0	1	1	0	0	0	0	0	0	0	1	0	0	0	0	0	1	0
1	1	0	1	0	0	-1	1	0	0	0	0	0	1	0	1	1	2	0	0	0	0	0	0	0	0	3	0	0	0	0	1	0	-4640585
1	1	1	0	1	1	4	1	0	0	0	0	0	1	0	1	1	4	0	0	0	0	0	0	0	0	0	0	0	0	0	1	0	0
1	1	0	1	1	1	-1	1	1	1	1	0	0	0	0	1	1	1	0	0	0	0	0	0	1	0	2	0	0	0	0	1	0	3292721
1	1	0	1	0	0	-2	0	0	0	0	0	0	0	0	0	0	0	0	0	0	0	0	0	1	0	2	0	0	0	0	0	0	2695917
1	1	1	0	2	2	3	1	0	0	0	0	0	1	0	2	2	3	0	0	0	0	0	0	0	0	0	0	0	0	0	1	0	-1799817
1	1	0	1	-1	-1	-2	0	0	0	0	0	0	0	0	0	0	0	1	0	0	0	0	0	1	0	2	0	0	0	0	0	1	-4188821
1	1	0	1	-1	-1	-1	0	0	0	0	0	0	0	0	0	0	0	1	1	1	1	1	1	0	0	1	0	0	0	0	0	1	-1492904
1	1	0	0	0	0	0	0	0	0	0	0	0	0	0	0	0	0	0	0	0	0	0	0	0	0	0	0	0	0	0	0	0	-.8961002
1	1	0	0	0	1	0	0	0	0	0	0	0	1	1	0	1	1	0	0	0	0	0	0	0	0	1	0	0	0	0	0	0	1492904
1	1	1	0	1	1	2	1	0	0	0	0	0	1	0	1	1	2	0	0	0	0	0	0	0	0	0	0	0	0	0	1	0	.8961001
1	1	0	1	0	0	-1	0	0	0	0	0	0	0	0	0	0	0	0	0	0	0	0	0	1	0	1	0	0	0	0	0	0	4188821
1	1	1	0	2	2	4	1	1	1	1	1	0	1	0	2	2	4	0	0	0	0	0	0	0	0	0	0	0	0	0	1	0	1158861
1	1	0	1	0	0	-1	0	0	0	0	0	0	0	0	0	0	1	0	0	0	0	0	0	1	0	2	0	0	0	0	0	0	3847591
1	1	0	1	-2	-2	-1	0	0	0	0	0	0	1	0	0	0	1	1	0	0	0	0	0	0	0	2	0	0	0	0	0	1	-3369879
1	1	0	0	1	1	0	1	0	0	0	0	0	0	0	1	1	1	0	0	0	0	0	0	1	0	1	0	0	0	0	1	0	-1636573
1	1	0	1	-1	-1	-1	0	0	0	0	0	0	0	0	0	0	1	1	0	0	0	0	0	1	0	2	0	0	0	0	0	1	2211018
1	1	1	0	0	0	1	0	0	0	0	0	0	1	0	0	0	2	0	0	0	0	0	0	0	0	1	1	1	1	1	0	0	-.4777125
1	1	1	0	0	0	1	0	0	0	0	0	0	1	0	0	0	1	0	0	0	0	0	0	0	0	0	0	0	0	0	0	0	-2211018
1	1	0	1	-2	-2	-2	0	0	0	0	0	0	1	0	0	0	1	1	1	1	1	1	1	0	0	3	0	0	0	0	0	1	.4777125
1	1	0	0	0	0	0	0	0	0	0	0	0	0	0	0	0	0	0	0	0	0	0	0	0	0	0	0	0	0	0	0	0	0
1	1	0	1	-1	-1	-3	1	0	0	0	0	0	0	0	1	1	2	0	0	0	0	0	0	1	0	5	0	0	0	0	1	0	-1689519
1	1	1	0	0	0	4	0	0	0	0	0	0	1	0	0	0	4	0	0	0	0	0	0	0	0	0	0	0	0	0	0	0	4082036
1	1	1	0	2	2	2	1	0	0	0	0	0	0	0	2	2	3	0	0	0	0	0	0	1	0	1	0	0	0	0	1	0	-2392517
1	1	0	0	0	0	0	1	0	0	0	0	0	0	0	1	1	1	0	0	0	0	0	0	0	0	1	0	0	0	0	1	0	-4082036
1	1	0	1	-1	-2	-2	0	0	0	0	0	0	0	0	1	1	1	1	0	0	0	0	0	1	1	3	0	0	0	0	0	1	-2392517
1	1	1	0	1	1	1	1	0	0	0	0	0	0	0	1	1	1	0	0	0	0	0	0	0	0	0	0	0	0	0	1	0	4082036
1	1	0	1	-1	-1	-1	0	0	0	0	0	0	0	0	0	0	0	1	0	0	0	0	0	0	0	1	0	0	0	0	0	1	2392517
1	1	0	1	0	0	-1	0	0	0	0	0	0	0	0	1	1	1	1	0	0	0	0	0	1	0	2	0	0	0	0	0	1	0
1	1	1	0	0	0	1	1	1	1	1	0	0	1	0	1	1	2	0	0	0	0	0	0	0	0	1	0	1	0	1	1	0	2392517
1	1	1	0	1	1	3	1	0	0	0	0	0	1	0	1	1	3	0	0	0	0	0	0	0	0	0	0	0	0	0	1	0	1153239
1	1	0	1	-1	-1	-1	0	0	0	0	0	0	0	0	0	0	0	1	0	0	0	0	0	0	0	1	0	0	0	0	0	1	-3216914
1	1	0	1	0	0	-1	0	0	0	0	0	0	0	0	0	0	1	0	0	0	0	0	0	1	0	2	0	0	0	0	0	0	-.5633818
1	1	0	0	-1	0	0	0	0	0	0	0	0	1	1	0	1	1	1	0	0	0	0	0	0	0	1	0	0	0	0	0	1	2627057
1	1	0	1	0	0	-2	0	0	0	0	0	0	0	0	0	0	0	0	0	0	0	0	0	1	0	2	0	0	0	0	0	0	-.5898569
1	1	1	0	2	2	3	1	0	0	0	0	0	1	0	2	2	3	0	0	0	0	0	0	0	0	0	0	0	0	0	1	0	3780296
1	1	1	0	1	1	2	1	1	1	1	1	0	1	0	1	1	2	0	0	0	0	0	0	0	0	0	0	0	0	0	1	0	.5898569
1	1	0	1	1	1	-1	1	0	0	0	0	0	0	0	1	1	1	0	0	0	0	0	0	1	0	2	0	0	0	0	1	0	-3780296
1	1	1	0	2	2	3	1	0	0	0	0	0	1	0	2	2	3	0	0	0	0	0	0	0	0	0	0	0	0	0	1	0	-410759
1	1	0	0	0	0	0	0	0	0	0	0	0	0	0	0	0	0	0	0	0	0	0	0	0	0	0	0	0	0	0	0	0	-1388111
1	1	0	1	-1	-1	-3	0	0	0	0	0	0	0	0	0	0	0	1	0	0	0	0	0	1	0	3	0	0	0	0	0	1	3593634
1	1	0	1	0	1	-1	0	0	0	0	0	0	1	1	0	1	1	0	0	0	0	0	0	0	0	2	0	0	0	0	0	0	1902066
1	1	1	0	0	0	1	0	0	0	0	0	0	1	0	1	1	2	1	1	1	1	1	1	0	0	1	0	0	0	0	0	1	.5139555
1	1	1	0	1	1	2	1	0	0	0	0	0	1	0	1	1	2	0	0	0	0	0	0	0	0	0	0	1	0	1	1	0	-2205523
1	1	1	0	0	0	1	0	0	0	0	0	0	1	0	1	1	2	1	1	1	1	1	1	0	0	1	0	0	1	1	0	1	-.5139555
1	1	1	0	3	3	2	1	0	0	0	0	0	0	0	3	3	4	0	0	0	0	0	0	1	0	2	0	0	0	0	1	0	2205523
1	1	0	1	0	0	-1	0	0	0	0	0	0	0	0	0	0	0	0	0	0	0	0	0	1	0	1	0	0	0	0	0	0	410759
1	1	0	0	0	0	0	0	0	0	0	0	0	0	0	0	0	0	0	0	0	0	0	0	0	0	0	0	0	0	0	0	0	1388111
1	1	0	1	0	0	-1	0	0	0	0	0	0	0	0	0	0	0	0	0	0	0	0	0	1	0	1	0	0	0	0	0	0	.9198855
1	1	1	0	1	1	1	1	0	0	0	0	0	0	0	1	1	1	0	0	0	0	0	0	0	0	0	0	0	0	0	1	0	-.5299535
1	1	0	0	-2	-2	0	0	0	0	0	0	0	1	0	0	0	2	1	0	0	0	0	0	0	0	2	0	0	0	0	0	1	-1603395
1	1	1	0	0	0	1	0	0	0	0	0	0	1	0	0	0	2	0	0	0	0	0	0	0	0	1	0	0	0	0	0	0	1213463
1	1	0	0	1	1	0	1	0	0	0	0	0	0	0	1	1	1	0	0	0	0	0	0	1	0	1	0	0	0	0	1	0	.6835094
1	1	1	0	1	1	3	1	0	0	0	0	0	1	0	1	1	3	0	0	0	0	0	0	0	0	0	0	0	0	0	1	0	2133348
1	1	0	0	1	1	0	1	1	1	1	1	1	0	0	2	2	2	0	0	0	0	0	0	1	0	2	0	0	0	0	1	0	-.6835095
1	1	0	1	-1	-1	-2	0	0	0	0	0	0	0	0	0	0	0	1	0	0	0	0	0	1	0	2	0	1	0	1	0	1	-2133348
1	1	1	0	2	2	2	1	0	0	0	0	0	0	0	3	3	3	0	0	0	0	0	0	0	0	1	0	0	0	0	1	0	-.9198855
1	1	1	0	1	1	1	1	0	0	0	0	0	0	0	1	1	2	0	0	0	0	0	0	1	0	1	0	0	0	0	1	0	.5299535
1	1	1	0	1	1	2	1	0	0	0	0	0	1	0	2	2	3	0	0	0	0	0	0	0	0	1	0	0	0	0	1	0	1603395
1	1	0	0	2	2	0	1	0	0	0	0	0	0	0	2	2	2	0	0	0	0	0	0	1	0	2	0	0	0	0	1	0	-2168482
1	1	0	1	0	0	-1	0	0	0	0	0	0	0	0	0	0	1	0	0	0	0	0	0	1	0	2	0	0	0	0	0	0	-4027225
1	1	1	0	0	0	2	0	0	0	0	0	0	1	0	0	0	2	0	0	0	0	0	0	0	0	0	0	0	0	0	0	0	4027225
1	1	1	0	0	0	1	0	0	0	0	0	0	1	0	1	1	2	1	1	1	1	1	1	0	0	1	0	0	0	1	0	1	2168482
1	1	0	0	1	1	0	1	0	0	0	0	0	0	0	1	1	1	0	0	0	0	0	0	1	0	1	0	0	0	0	1	0	-1858743
1	1	0	0	1	1	0	1	0	0	0	0	0	0	0	1	1	1	0	0	0	0	0	0	1	0	1	0	0	0	0	1	0	0
1	1	0	0	1	1	0	1	0	0	0	0	0	0	0	1	1	1	0	0	0	0	0	0	1	0	1	0	0	0	0	1	0	1858743
1	1	0	0	0	0	0	0	0	0	0	0	0	0	0	0	0	0	0	0	0	0	0	0	0	0	0	0	0	0	0	0	0	0
1	1	0	1	-1	-1	-1	0	0	0	0	0	0	0	0	0	0	1	1	0	0	0	0	0	1	0	2	0	0	0	0	0	1	2168482
1	1	0	0	1	1	0	1	0	0	0	0	0	0	0	1	1	1	0	0	0	0	0	0	1	0	1	0	0	0	0	1	0	4027225
1	1	0	0	0	0	0	0	0	0	0	0	0	0	0	0	0	0	0	0	0	0	0	0	0	0	0	0	0	0	0	0	0	-4572647
1	1	1	0	1	2	4	1	0	0	0	0	0	1	1	1	2	4	0	0	0	0	0	0	0	0	0	0	0	0	0	1	0	.9523468
1	1	0	0	0	0	0	0	0	0	0	0	0	0	0	1	1	1	1	0	0	0	0	0	0	0	1	0	0	0	0	0	1	177766
1	1	0	0	-1	-1	0	0	0	0	0	0	0	1	0	0	0	1	1	0	0	0	0	0	0	0	1	0	0	0	0	0	1	184264
1	1	1	0	0	0	1	0	0	0	0	0	0	1	0	0	0	1	0	0	0	0	0	0	0	0	0	0	0	0	0	0	0	2794986
1	1	1	0	0	1	1	0	0	0	0	0	0	1	1	0	1	1	0	0	0	0	0	0	0	0	0	0	0	0	0	0	0	-2730007
1	1	0	0	0	0	0	1	0	0	0	0	0	0	0	1	1	1	0	0	0	0	0	0	0	0	1	0	0	0	0	1	0	-2794986
1	1	0	1	0	0	-1	0	0	0	0	0	0	0	0	0	0	0	0	0	0	0	0	0	1	0	1	0	0	0	0	0	0	2730007
1	1	1	0	0	0	1	0	0	0	0	0	0	1	0	0	0	1	0	0	0	0	0	0	0	0	0	0	0	0	0	0	0	4572647
1	1	0	0	0	0	0	0	0	0	0	0	0	0	0	0	0	0	0	0	0	0	0	0	0	0	0	0	0	0	0	0	0	-.9523468
1	1	0	1	0	0	-1	0	0	0	0	0	0	0	0	1	1	1	1	0	0	0	0	0	1	0	2	0	0	0	0	0	1	-1112186
1	1	1	0	0	0	1	0	0	0	0	0	0	1	0	0	0	1	0	0	0	0	0	0	0	0	0	0	0	0	0	0	0	1072775
1	1	0	1	0	0	-1	0	0	0	0	0	0	0	0	0	0	0	0	0	0	0	0	0	1	0	1	0	0	0	0	0	0	.6875655
1	1	0	0	2	2	0	1	0	0	0	0	0	0	0	3	3	3	0	0	0	0	0	0	1	0	3	0	0	0	0	1	0	-.6481544
1	1	1	0	1	1	2	1	0	0	0	0	0	1	0	1	1	2	0	0	0	0	0	0	0	0	0	0	0	0	0	1	0	.4246207
1	1	0	0	0	0	0	0	0	0	0	0	0	0	0	0	0	0	0	0	0	0	0	0	0	0	0	0	0	0	0	0	0	-1760341
1	1	0	1	0	0	-2	0	0	0	0	0	0	0	0	0	0	0	0	0	0	0	0	0	1	0	2	0	0	0	0	0	0	-.4246206
1	1	1	0	1	1	1	0	0	0	0	0	0	0	0	2	2	2	1	0	0	0	0	0	0	0	1	0	0	0	0	0	1	1760341
1	1	0	0	0	0	0	0	0	0	0	0	0	0	0	0	0	0	0	0	0	0	0	0	0	0	0	0	0	0	0	0	0	-.5287444
1	1	1	0	2	2	3	1	0	0	0	0	0	1	0	2	2	3	0	0	0	0	0	0	0	0	0	0	0	0	0	1	0	2264259
1	1	0	1	-2	-2	-2	0	0	0	0	0	0	0	0	0	0	0	1	0	0	0	0	0	0	0	2	0	0	0	0	0	1	-1199807
1	1	0	0	0	0	0	0	0	0	0	0	0	1	0	0	0	1	0	0	0	0	0	0	0	0	1	0	0	0	0	0	0	-.5357078
1	1	1	0	1	1	1	1	0	0	0	0	0	0	0	1	1	1	0	0	0	0	0	0	0	0	0	0	0	0	0	1	0	1064452
1	1	0	1	-1	-1	-2	0	0	0	0	0	0	0	0	0	0	0	1	0	0	0	0	0	1	0	2	0	0	0	0	0	1	-1728552
1	1	0	1	0	0	-1	0	0	0	0	0	0	0	0	0	0	0	0	0	0	0	0	0	1	0	1	0	0	0	0	0	0	-1064452
1	1	1	0	0	0	1	0	0	0	0	0	0	1	0	0	0	2	0	0	0	0	0	0	0	0	1	0	0	0	0	0	0	1728552
1	1	0	0	0	0	0	0	0	0	0	0	0	0	0	0	0	1	0	0	0	0	0	0	1	0	1	0	0	0	0	0	0	.5287444
1	1	1	0	0	-1	1	0	0	0	0	0	0	0	0	0	0	2	0	0	0	0	0	0	1	1	1	0	0	0	0	0	0	2023074
1	1	0	1	0	0	-1	0	0	0	0	0	0	0	0	0	0	0	0	0	0	0	0	0	1	0	1	0	0	0	0	0	0	-1020635
1	1	0	0	2	2	0	1	1	1	1	1	1	0	0	2	2	2	0	0	0	0	0	0	1	0	2	0	0	0	0	1	0	-1307873
1	1	0	0	0	0	0	0	0	0	0	0	0	1	0	0	0	1	0	0	0	0	0	0	0	0	1	0	0	0	0	0	0	.3054347
1	1	0	0	0	0	0	0	0	0	0	0	0	0	0	1	1	1	1	0	0	0	0	0	0	0	1	0	0	0	0	0	1	-2328509
1	1	1	0	0	0	1	1	0	0	0	0	0	1	0	2	2	3	0	0	0	0	0	0	0	0	2	0	0	0	0	1	0	.7152007
1	1	1	0	0	0	1	0	0	0	0	0	0	1	0	0	0	1	0	0	0	0	0	0	0	0	0	0	0	0	0	0	0	2328509
1	1	0	0	0	0	0	0	0	0	0	0	0	0	0	0	0	0	0	0	0	0	0	0	0	0	0	0	0	0	0	0	0	-.7152007
1	1	0	1	0	0	-2	0	0	0	0	0	0	0	0	0	0	0	0	0	0	0	0	0	1	0	2	0	0	0	0	0	0	-2023074
1	1	1	0	1	1	2	1	0	0	0	0	0	1	0	1	1	2	0	0	0	0	0	0	0	0	0	0	0	0	0	1	0	1020635
1	0	0	0	0	0	0	0	0	0	0	0	0	0	0	0	0	0	0	0	0	0	0	0	0	0	0	0	0	0	0	0	0	-.2708001
1	0	1	0	0	0	1	0	0	0	0	0	0	1	0	0	0	1	0	0	0	0	0	0	0	0	0	0	0	0	0	0	0	-1040003
1	0	1	0	1	1	2	1	0	0	0	0	0	1	0	1	1	2	0	0	0	0	0	0	0	0	0	0	0	0	0	1	0	1165227
1	0	0	0	0	0	0	0	0	0	0	0	0	0	0	0	0	0	0	0	0	0	0	0	0	0	0	0	0	0	0	0	0	-4572647
1	0	0	1	-2	-2	-2	0	0	0	0	0	0	0	0	1	1	1	1	0	0	0	0	0	0	0	3	0	0	0	0	0	1	-3780296
1	0	0	1	0	0	-2	0	0	0	0	0	0	0	0	0	0	0	0	0	0	0	0	0	1	0	2	0	0	0	0	0	0	-.3927906
1	0	0	1	0	0	-1	0	0	0	0	0	0	0	0	0	0	0	0	0	0	0	0	0	1	0	1	0	0	0	0	0	0	-1248275
1	0	0	1	0	0	-1	0	0	0	0	0	0	0	0	0	0	0	0	0	0	0	0	0	1	0	1	0	0	0	0	0	0	-1531461
1	0	0	0	1	1	0	1	0	0	0	0	0	0	0	1	1	1	0	0	0	0	0	0	1	0	1	0	1	0	1	1	0	-4082036
1	0	0	0	0	0	0	0	0	0	0	0	0	0	0	0	0	0	0	0	0	0	0	0	0	0	0	0	0	0	0	0	0	-3867632
1	0	0	0	1	0	0	1	0	0	0	0	0	0	0	1	1	2	0	0	0	0	0	0	1	1	2	0	0	0	0	1	0	-1634708
1	0	0	0	0	0	0	0	0	0	0	0	0	1	0	0	0	1	0	0	0	0	0	0	0	0	1	0	0	0	0	0	0	-1171177
1	0	0	1	-1	-1	-1	0	0	0	0	0	0	0	0	0	0	0	1	1	1	1	1	1	0	0	1	0	0	0	0	0	1	2264311
1	0	0	1	-3	-3	-3	0	0	0	0	0	0	0	0	0	0	0	1	0	0	0	0	0	0	0	3	0	0	0	0	0	1	.8189424
1	0	0	0	0	0	0	0	0	0	0	0	0	0	0	0	0	0	0	0	0	0	0	0	0	0	0	0	0	0	0	0	0	-190182
1	0	0	0	1	1	0	1	1	1	1	1	0	1	0	1	1	2	0	0	0	0	0	0	0	0	2	0	0	0	0	1	0	4661862
1	0	0	1	-1	-1	-2	0	0	0	0	0	0	0	0	0	0	0	1	1	1	1	1	1	1	0	2	0	0	0	0	0	1	4082036
1	0	1	0	0	0	2	0	0	0	0	0	0	1	0	1	1	3	1	0	0	0	0	0	0	0	1	0	0	0	0	0	1	3867632
1	0	1	0	1	1	1	1	1	1	0	0	0	1	0	1	1	2	0	0	0	0	0	0	0	0	1	0	0	0	0	1	0	1634708
1	0	0	1	-2	-2	-1	0	0	0	0	0	0	1	0	0	0	1	1	0	0	0	0	0	0	0	2	0	0	0	0	0	1	1171177
1	0	0	0	-1	-1	0	0	0	0	0	0	0	0	0	0	0	3	1	0	0	0	0	0	1	0	3	0	0	0	0	0	1	-2264311
1	0	1	0	0	0	2	0	0	0	0	0	0	1	0	0	0	3	0	0	0	0	0	0	0	0	1	0	0	0	0	0	0	-.8189424
1	0	1	0	1	1	3	1	0	0	0	0	0	1	0	1	1	3	0	0	0	0	0	0	0	0	0	0	0	0	0	1	0	190182
1	0	0	0	1	1	0	1	0	0	0	0	0	1	0	1	1	3	0	0	0	0	0	0	0	0	3	0	0	0	0	1	0	-4661862
1	0	1	0	0	-1	2	0	0	0	0	0	0	0	0	0	0	3	0	0	0	0	0	0	1	1	1	0	0	0	0	0	0	1040003
1	0	0	1	-2	-2	-2	0	0	0	0	0	0	0	0	0	0	0	1	0	0	0	0	0	0	0	2	0	0	0	0	0	1	-1165227
1	0	1	0	0	0	1	0	0	0	0	0	0	1	0	0	0	1	0	0	0	0	0	0	0	0	0	0	0	0	0	0	0	4572647
1	0	0	0	0	1	0	0	0	0	0	0	0	1	1	0	1	1	0	0	0	0	0	0	0	0	1	0	0	0	0	0	0	3780296
1	0	0	1	0	0	-2	0	0	0	0	0	0	0	0	0	0	0	0	0	0	0	0	0	1	0	2	0	0	0	0	0	0	.2708
1	0	0	0	0	0	0	0	0	0	0	0	0	0	0	0	0	0	0	0	0	0	0	0	0	0	0	0	0	0	0	0	0	.3927906
1	0	1	0	0	0	3	0	0	0	0	0	0	1	0	0	0	3	0	0	0	0	0	0	0	0	0	0	0	0	0	0	0	1248275
1	0	0	0	1	1	0	1	0	0	0	0	0	0	0	1	1	1	0	0	0	0	0	0	1	0	1	0	0	0	0	1	0	1531461
1	0	0	1	-2	-2	-3	0	0	0	0	0	0	0	0	0	0	0	1	0	0	0	0	0	1	0	3	0	1	0	1	0	1	-3147681
1	0	1	0	0	0	1	0	0	0	0	0	0	1	0	0	0	1	0	0	0	0	0	0	0	0	0	0	0	0	0	0	0	.7942302
1	0	0	0	0	0	0	0	0	0	0	0	0	0	0	0	0	0	0	0	0	0	0	0	0	0	0	0	0	0	0	0	0	.7374644
1	0	1	0	1	1	1	1	0	0	0	0	0	0	0	1	1	1	0	0	0	0	0	0	0	0	0	0	0	0	0	1	0	.6428335
1	0	1	0	0	0	3	1	0	0	0	0	0	1	0	1	1	4	0	0	0	0	0	0	0	0	1	0	0	0	0	1	0	1179986
1	0	0	1	-1	-1	-2	0	0	0	0	0	0	0	0	0	0	0	1	0	0	0	0	0	1	0	2	0	0	0	0	0	1	4027225
1	0	0	1	-1	-1	-2	0	0	0	0	0	0	0	0	0	0	1	1	0	0	0	0	0	1	0	3	0	0	0	0	0	1	-.385867
1	0	0	0	1	1	0	1	0	0	0	0	0	0	0	1	1	1	0	0	0	0	0	0	1	0	1	0	0	0	0	1	0	.4939926
1	0	0	0	0	0	0	0	0	0	0	0	0	0	0	0	0	0	0	0	0	0	0	0	0	0	0	0	0	0	0	0	0	-.6428335
1	0	1	0	0	0	1	0	0	0	0	0	0	1	0	0	0	1	0	0	0	0	0	0	0	0	0	0	0	0	0	0	0	3147681
1	0	1	0	-1	-1	1	0	0	0	0	0	0	1	0	0	0	2	1	1	1	1	1	1	0	0	1	0	0	0	0	0	1	-1179986
1	0	0	0	1	1	0	1	0	0	0	0	0	0	0	1	1	2	0	0	0	0	0	0	1	0	2	0	0	0	0	1	0	.385867
1	0	0	1	0	0	-1	0	0	0	0	0	0	0	0	0	0	0	0	0	0	0	0	0	1	0	1	0	0	0	0	0	0	-.4939926
1	0	0	0	1	1	0	1	0	0	0	0	0	0	0	1	1	2	0	0	0	0	0	0	1	0	2	0	0	0	0	1	0	-.7942302
1	0	0	1	-1	-1	-2	0	0	0	0	0	0	0	0	0	0	0	1	0	0	0	0	0	1	0	2	0	0	0	0	0	1	-4027225
1	0	0	1	1	0	-1	1	0	0	0	0	0	0	0	1	1	1	0	0	0	0	0	0	1	1	2	0	1	0	1	1	0	-.7374644
1	0	0	1	0	-1	-1	0	0	0	0	0	0	0	0	0	0	0	0	0	0	0	0	0	1	1	1	0	0	0	0	0	0	-.9428408
1	0	0	1	0	0	-1	0	0	0	0	0	0	0	0	0	0	0	0	0	0	0	0	0	1	0	1	0	0	0	0	0	0	.2983586
1	0	1	0	2	2	3	1	0	0	0	0	0	1	0	2	2	3	0	0	0	0	0	0	0	0	0	0	0	0	0	1	0	-.5332425
1	0	1	0	1	1	1	1	0	0	0	0	0	0	0	1	1	1	0	0	0	0	0	0	0	0	0	0	0	0	0	1	0	.6346374
1	0	1	0	1	1	2	1	0	0	0	0	0	1	0	1	1	2	0	0	0	0	0	0	0	0	0	0	0	0	0	1	0	.9428408
1	0	1	0	0	0	1	0	0	0	0	0	0	1	0	1	1	2	1	0	0	0	0	0	0	0	1	0	0	0	0	0	1	-.2983587
1	0	1	0	2	2	5	1	1	1	0	0	0	1	0	2	2	5	0	0	0	0	0	0	0	0	0	0	0	0	0	1	0	.5332426
1	0	1	0	3	3	3	1	0	0	0	0	0	1	0	3	3	4	0	0	0	0	0	0	0	0	1	0	0	0	0	1	0	-.6346375
1	0	1	0	2	2	2	1	0	0	0	0	0	0	0	2	2	2	0	0	0	0	0	0	0	0	0	0	0	0	0	1	0	-.6133606
1	0	1	0	1	1	1	1	0	0	0	0	0	0	0	1	1	2	0	0	0	0	0	0	1	0	1	0	0	0	0	1	0	.3684955
1	0	1	0	2	2	2	1	0	0	0	0	0	1	0	2	2	3	0	0	0	0	0	0	0	0	1	0	0	0	0	1	0	.6133606
1	0	0	0	0	0	0	0	0	0	0	0	0	0	0	0	0	0	0	0	0	0	0	0	0	0	0	0	0	0	0	0	0	-.3684955
1	0	0	0	0	0	0	0	0	0	0	0	0	0	0	0	0	0	0	0	0	0	0	0	0	0	0	0	0	0	0	0	0	-.6155589
0	1	1	0	2	2	4	1	0	0	0	0	0	1	0	2	2	4	0	0	0	0	0	0	0	0	0	0	0	0	0	1	0	.858814
0	1	0	1	0	-1	-1	0	0	0	0	0	0	0	0	1	1	1	1	0	0	0	0	0	1	1	2	0	0	0	0	0	1	4418045
0	1	0	0	0	0	0	0	0	0	0	0	0	0	0	0	0	0	0	0	0	0	0	0	0	0	0	0	0	0	0	0	0	-483625
0	1	0	1	1	1	-2	1	0	0	0	0	0	0	0	1	1	1	0	0	0	0	0	0	1	0	3	1	0	1	0	1	0	-.440609
0	1	1	0	0	0	1	0	0	0	0	0	0	1	0	0	0	1	0	0	0	0	0	0	0	0	0	0	0	0	0	0	0	3977436
0	1	1	0	0	0	1	0	0	0	0	0	0	1	0	0	0	1	0	0	0	0	0	0	0	0	0	0	0	0	0	0	0	.4182051
0	1	0	1	-1	-1	-1	0	0	0	0	0	0	0	0	1	1	1	1	0	0	0	0	0	0	0	2	0	0	0	0	0	1	-3977436
0	1	1	0	1	2	2	1	0	0	0	0	0	1	1	1	2	3	0	0	0	0	0	0	0	0	1	0	0	0	0	1	0	-.418205
0	1	0	0	0	0	0	0	0	0	0	0	0	0	0	0	0	1	0	0	0	0	0	0	1	0	1	0	0	0	0	0	0	-.858814
0	1	0	1	-1	-1	-2	1	0	0	0	0	0	0	0	1	1	1	0	0	0	0	0	0	1	0	3	0	0	0	0	1	0	-4418045
0	1	1	0	0	0	2	0	0	0	0	0	0	1	0	0	0	2	0	0	0	0	0	0	0	0	0	0	0	0	0	0	0	.4406089
0	1	0	1	-1	-1	-2	0	0	0	0	0	0	0	0	0	0	0	1	0	0	0	0	0	1	0	2	0	0	0	0	0	1	-.6041449
0	1	0	0	0	0	0	0	0	0	0	0	0	0	0	0	0	0	0	0	0	0	0	0	0	0	0	0	0	0	0	0	0	2645739
0	1	1	0	1	1	2	0	0	0	0	0	0	1	0	2	2	3	1	0	0	0	0	0	0	0	1	0	0	0	0	0	1	-2307361
0	1	0	0	1	1	0	1	0	0	0	0	0	0	0	1	1	1	0	0	0	0	0	0	1	0	1	0	0	0	0	1	0	.2657662
0	1	1	0	1	1	1	1	1	1	1	1	0	0	0	1	1	1	0	0	0	0	0	0	0	0	0	0	0	0	0	1	0	2911505
0	1	0	0	0	0	0	1	0	0	0	0	0	1	0	1	1	2	0	0	0	0	0	0	0	0	2	0	0	0	0	1	0	-.3383788
0	1	0	0	0	1	0	1	1	1	1	1	1	1	1	2	3	3	0	0	0	0	0	0	0	0	3	0	0	0	0	1	0	-2911505
0	1	0	1	0	0	-3	0	0	0	0	0	0	0	0	0	0	0	0	0	0	0	0	0	1	0	3	0	0	0	0	0	0	.3383788
0	1	0	1	0	0	-1	0	0	0	0	0	0	0	0	0	0	0	0	0	0	0	0	0	1	0	1	0	0	0	0	0	0	.604145
0	1	0	0	0	0	0	0	0	0	0	0	0	1	0	0	0	2	0	0	0	0	0	0	0	0	2	0	0	0	0	0	0	-2645739
0	1	1	0	0	0	1	0	0	0	0	0	0	1	0	0	0	1	0	0	0	0	0	0	0	0	0	0	0	0	0	0	0	2307361
0	1	0	1	-2	-2	-1	0	0	0	0	0	0	1	0	0	0	1	1	1	1	1	1	1	0	0	2	0	0	0	0	0	1	.0396684
0	1	1	0	1	1	2	1	0	0	0	0	0	1	0	1	1	3	0	0	0	0	0	0	0	0	1	0	0	0	0	1	0	.5556602
0	1	1	0	0	0	2	0	0	0	0	0	0	1	0	0	0	2	0	0	0	0	0	0	0	0	0	0	0	0	0	0	0	.2519327
0	1	0	1	1	1	-1	1	1	1	1	1	1	0	0	1	1	1	0	0	0	0	0	0	1	0	2	0	0	0	0	1	0	-.8472614
0	1	0	1	0	0	-1	0	0	0	0	0	0	0	0	0	0	0	0	0	0	0	0	0	1	0	1	0	0	0	0	0	0	-.2916012
0	1	0	1	-3	-5	-5	0	0	0	0	0	0	0	0	0	0	0	1	0	0	0	0	0	1	1	5	0	0	0	0	0	1	-.8075929
0	1	1	0	0	0	1	0	0	0	0	0	0	1	0	0	0	1	0	0	0	0	0	0	0	0	0	0	0	0	0	0	0	.2916012
0	1	0	0	0	0	0	0	0	0	0	0	0	1	0	0	0	1	0	0	0	0	0	0	0	0	1	0	0	0	0	0	0	.8075929
0	1	1	0	1	2	5	1	0	0	0	0	0	1	1	1	2	5	0	0	0	0	0	0	0	0	0	0	0	0	0	1	0	-.0396684
0	1	0	1	-2	-2	-3	0	0	0	0	0	0	0	0	0	0	0	1	0	0	0	0	0	1	0	3	0	0	0	0	0	1	.8951097
0	1	0	1	-1	-1	-1	0	0	0	0	0	0	0	0	1	1	1	1	0	0	0	0	0	0	0	2	0	0	0	0	0	1	-.6226555
0	1	1	0	2	2	2	1	0	0	0	0	0	1	0	2	2	3	0	0	0	0	0	0	0	0	1	0	0	0	0	1	0	.2590613
0	1	1	0	1	1	1	1	0	0	0	0	0	0	0	2	2	2	0	0	0	0	0	0	0	0	1	0	0	0	0	1	0	-.5315155
0	1	0	0	-1	-1	0	0	0	0	0	0	0	1	0	0	0	1	1	0	0	0	0	0	0	0	1	0	0	0	0	0	1	-1154171
0	1	1	0	0	0	2	0	0	0	0	0	0	1	0	0	0	2	0	0	0	0	0	0	0	0	0	0	0	0	0	0	0	.3635941
0	1	0	0	-1	-1	0	0	0	0	0	0	0	1	0	0	0	1	1	0	0	0	0	0	0	0	1	0	0	0	0	0	1	1154171
0	1	1	0	1	1	3	1	0	0	0	0	0	1	0	1	1	3	0	0	0	0	0	0	0	0	0	0	0	0	0	1	0	-.3635941
0	1	1	0	2	1	1	1	0	0	0	0	0	0	0	2	2	2	0	0	0	0	0	0	1	1	1	0	0	0	0	1	0	-.8951097
0	1	1	0	1	1	1	1	0	0	0	0	0	0	0	1	1	1	0	0	0	0	0	0	0	0	0	0	0	0	0	1	0	.6226554
0	1	0	0	0	0	0	0	0	0	0	0	0	0	0	0	0	0	0	0	0	0	0	0	0	0	0	0	0	0	0	0	0	.1712959
0	1	0	0	0	0	0	0	0	0	0	0	0	0	0	0	0	0	0	0	0	0	0	0	0	0	0	0	0	0	0	0	0	1349644
0	1	0	1	-1	-1	-3	0	0	0	0	0	0	0	0	0	0	0	1	0	0	0	0	0	1	0	3	0	0	0	0	0	1	-2070418
0	1	1	0	0	0	1	0	0	0	0	0	0	1	0	0	0	1	0	0	0	0	0	0	0	0	0	0	0	0	0	0	0	.5494781
0	1	1	0	0	0	3	0	0	0	0	0	0	1	0	2	2	6	1	0	0	0	0	0	0	0	3	0	0	0	0	0	1	1899122
0	1	1	0	1	1	3	1	0	0	0	0	0	1	0	1	1	3	0	0	0	0	0	0	0	0	0	0	0	0	0	1	0	.7207741
0	1	0	0	-1	-1	0	0	0	0	0	0	0	1	0	0	0	2	1	1	0	0	0	0	0	0	2	0	0	0	0	0	1	-1899122
0	1	0	0	1	1	0	1	0	0	0	0	0	0	0	1	1	1	0	0	0	0	0	0	1	0	1	0	0	0	0	1	0	-.720774
0	1	0	0	0	0	0	0	0	0	0	0	0	0	0	0	0	0	0	0	0	0	0	0	0	0	0	0	0	0	0	0	0	-.1712959
0	1	1	0	0	0	1	0	0	0	0	0	0	0	0	0	0	2	0	0	0	0	0	0	1	0	1	0	0	0	0	0	0	-1349644
0	1	0	1	-1	-1	-1	0	0	0	0	0	0	0	0	0	0	0	1	0	0	0	0	0	0	0	1	0	0	0	0	0	1	-.4324819
0	1	0	0	-2	-2	0	0	0	0	0	0	0	1	0	0	0	2	1	1	1	0	0	0	0	0	2	0	0	0	0	0	1	.872866
0	1	0	0	0	0	0	0	0	0	0	0	0	0	0	0	0	0	0	0	0	0	0	0	0	0	0	0	0	0	0	0	0	-.364859
0	1	0	0	-1	-1	0	0	0	0	0	0	0	1	0	0	0	1	1	0	0	0	0	0	0	0	1	0	0	0	0	0	1	-.0755252
0	1	1	0	2	2	3	1	0	0	0	0	0	1	0	2	2	3	0	0	0	0	0	0	0	0	0	0	0	0	0	1	0	.7973409
0	1	0	1	1	1	-2	1	1	1	1	1	1	0	0	3	3	3	0	0	0	0	0	0	1	0	5	0	0	0	0	1	0	-.508007
0	1	0	0	1	1	0	1	0	0	0	0	0	0	0	1	1	1	0	0	0	0	0	0	1	0	1	0	0	0	0	1	0	-.7973409
0	1	1	0	1	1	2	1	1	1	1	1	0	1	0	1	1	2	0	0	0	0	0	0	0	0	0	0	0	0	0	1	0	.5080069
0	1	1	0	0	0	3	0	0	0	0	0	0	1	0	0	0	3	0	0	0	0	0	0	0	0	0	0	0	0	0	0	0	.4324819
0	1	0	1	-1	-1	-1	1	1	1	1	1	1	0	0	1	1	1	0	0	0	0	0	0	0	0	2	0	0	0	0	1	0	-.872866
0	1	0	1	0	0	-1	0	0	0	0	0	0	0	0	0	0	0	0	0	0	0	0	0	1	0	1	0	0	0	0	0	0	.364859
0	1	1	0	1	1	2	0	0	0	0	0	0	1	0	2	2	3	1	0	0	0	0	0	0	0	1	0	0	0	0	0	1	.4486407
0	1	0	0	0	0	0	0	0	0	0	0	0	1	0	0	0	1	0	0	0	0	0	0	0	0	1	0	0	0	0	0	0	-1136835
0	1	1	0	2	3	4	1	0	0	0	0	0	1	1	2	3	4	0	0	0	0	0	0	0	0	0	0	0	0	0	1	0	.3095998
0	1	0	0	0	0	0	0	0	0	0	0	0	0	0	0	0	0	0	0	0	0	0	0	0	0	0	0	0	0	0	0	0	.3785943
0	1	0	1	-2	-3	-3	0	0	0	0	0	0	0	0	1	1	2	1	0	0	0	0	0	1	1	5	0	0	0	0	0	1	-.7582406
0	1	0	1	-1	-1	-1	0	0	0	0	0	0	0	0	0	0	0	1	0	0	0	0	0	0	0	1	0	0	0	0	0	1	.827235
0	1	0	0	0	0	0	0	0	0	0	0	0	0	0	0	0	0	0	0	0	0	0	0	0	0	0	0	0	0	0	0	0	.7582406
0	1	0	1	1	1	-1	1	0	0	0	0	0	0	0	1	1	1	0	0	0	0	0	0	1	0	2	0	0	0	0	1	0	-.827235
0	1	0	1	-2	-2	-1	0	0	0	0	0	0	1	0	0	0	1	1	0	0	0	0	0	0	0	2	0	0	0	0	0	1	-.4486407
0	1	1	0	0	0	1	0	0	0	0	0	0	1	0	0	0	1	0	0	0	0	0	0	0	0	0	0	0	0	0	0	0	1136835
0	1	1	0	1	1	1	1	0	0	0	0	0	0	0	1	1	1	0	0	0	0	0	0	0	0	0	0	0	0	0	1	0	-.3785943
0	1	1	0	0	0	1	0	0	0	0	0	0	1	0	0	0	1	0	0	0	0	0	0	0	0	0	0	0	0	0	0	0	.1005243
0	1	1	0	1	1	2	1	0	0	0	0	0	1	0	1	1	2	0	0	0	0	0	0	0	0	0	0	0	0	0	1	0	3536929
0	1	0	1	-1	-1	-1	0	0	0	0	0	0	0	0	1	1	1	1	0	0	0	0	0	0	0	2	0	0	0	0	0	1	-.4341474
0	1	0	0	0	0	0	0	0	0	0	0	0	0	0	2	2	2	1	1	1	1	1	1	0	0	2	0	0	0	0	0	1	-3203306
0	1	0	0	0	0	0	0	0	0	0	0	0	0	0	0	0	1	0	0	0	0	0	0	1	0	1	0	0	0	0	0	0	3102782
0	1	1	0	1	2	1	1	0	0	0	0	0	1	1	1	2	2	0	0	0	0	0	0	0	0	1	0	0	0	0	1	0	-.333623
0	1	0	1	-1	-1	-2	0	0	0	0	0	0	0	0	0	0	0	1	0	0	0	0	0	1	0	2	0	0	0	0	0	1	-3102782
0	1	0	1	-1	-1	-2	0	0	0	0	0	0	0	0	0	0	0	1	0	0	0	0	0	1	0	2	0	0	0	0	0	1	.333623
0	1	0	1	-1	-1	-1	0	0	0	0	0	0	0	0	0	0	0	1	0	0	0	0	0	0	0	1	0	0	0	0	0	1	-3536929
0	0	0	0	1	1	0	1	1	1	1	1	1	0	0	2	2	2	0	0	0	0	0	0	1	0	2	0	0	0	0	1	0	-.7755758
0	0	0	0	1	1	0	1	0	0	0	0	0	0	0	1	1	1	0	0	0	0	0	0	1	0	1	0	0	0	0	1	0	-.1687898
0	0	1	0	1	1	1	1	0	0	0	0	0	0	0	1	1	1	0	0	0	0	0	0	0	0	0	0	0	0	0	1	0	.300418
0	0	0	0	0	0	0	0	0	0	0	0	0	0	0	0	0	0	0	0	0	0	0	0	0	0	0	0	0	0	0	0	0	-.1070174
0	0	1	0	1	1	1	1	0	0	0	0	0	0	0	1	1	1	0	0	0	0	0	0	0	0	0	0	0	0	0	1	0	.6177135
0	0	0	0	0	0	0	0	0	0	0	0	0	0	0	0	0	1	0	0	0	0	0	0	1	0	1	0	0	0	0	0	0	.5398664
0	0	0	1	-1	-1	-5	0	0	0	0	0	0	0	0	0	0	0	1	1	1	0	0	0	1	0	5	0	0	0	0	0	1	-.3113452
0	0	0	1	0	0	-1	0	0	0	0	0	0	0	0	0	0	0	0	0	0	0	0	0	1	0	1	0	0	0	0	0	0	-.2352988
0	0	1	0	2	3	4	1	0	0	0	0	0	1	1	2	3	4	0	0	0	0	0	0	0	0	0	0	0	0	0	1	0	.2352988
0	0	0	0	0	0	0	0	0	0	0	0	0	1	0	1	1	2	1	1	1	1	1	1	0	0	2	0	0	0	0	0	1	-.6177135
0	0	0	1	0	-1	-1	0	0	0	0	0	0	0	0	0	0	1	0	0	0	0	0	0	1	1	2	0	0	0	0	0	0	-.5398664
0	0	1	0	3	3	6	1	1	1	1	0	0	1	0	4	4	7	0	0	0	0	0	0	0	0	1	0	0	0	0	1	0	.3113452
0	0	1	0	3	2	3	0	0	0	0	0	0	0	0	4	4	5	1	1	1	1	1	0	1	1	2	0	0	0	0	0	1	.1687898
0	0	1	0	1	1	1	1	0	0	0	0	0	0	0	1	1	1	0	0	0	0	0	0	0	0	0	0	0	0	0	1	0	-.300418
0	0	1	0	1	2	2	1	0	0	0	0	0	1	1	1	2	2	0	0	0	0	0	0	0	0	0	0	0	0	0	1	0	.1070174
0	0	0	0	0	0	0	0	0	0	0	0	0	0	0	0	0	0	0	0	0	0	0	0	0	0	0	0	0	0	0	0	0	.7755758
0	0	0	0	1	1	0	1	0	0	0	0	0	0	0	1	1	1	0	0	0	0	0	0	1	0	1	0	0	0	0	1	0	-.1984479
0	0	0	0	0	0	0	1	0	0	0	0	0	1	0	1	1	2	0	0	0	0	0	0	0	0	2	0	0	0	0	1	0	.2824479
0	0	0	1	0	0	-2	0	0	0	0	0	0	0	0	1	1	1	1	0	0	0	0	0	1	0	3	0	0	0	0	0	1	-.0487917
0	0	1	0	4	4	4	1	1	1	1	0	0	0	0	4	4	4	0	0	0	0	0	0	0	0	0	0	0	0	0	1	0	.244315
0	0	0	0	-2	-2	0	0	0	0	0	0	0	1	0	0	0	4	1	0	0	0	0	0	0	0	4	0	0	0	0	0	1	.0487917
0	0	0	0	0	1	0	0	0	0	0	0	0	1	1	0	1	1	0	0	0	0	0	0	0	0	1	0	0	0	0	0	0	-.244315
0	0	1	0	1	1	3	1	0	0	0	0	0	1	0	1	1	3	0	0	0	0	0	0	0	0	0	0	0	0	0	1	0	.1984479
0	0	0	1	-1	-1	-1	0	0	0	0	0	0	0	0	0	0	0	1	0	0	0	0	0	0	0	1	0	0	0	0	0	1	-.2824479
0	0	0	0	0	0	0	0	0	0	0	0	0	0	0	0	0	0	0	0	0	0	0	0	0	0	0	0	0	0	0	0	0	-.0584974
0	0	1	0	1	1	1	1	0	0	0	0	0	0	0	1	1	1	0	0	0	0	0	0	0	0	0	0	0	0	0	1	0	-.027152
0	0	0	1	-2	-2	-2	0	0	0	0	0	0	0	0	0	0	1	1	0	0	0	0	0	1	0	3	0	0	0	0	0	1	.027152
0	0	0	0	1	1	0	1	0	0	0	0	0	0	0	1	1	1	0	0	0	0	0	0	1	0	1	0	0	0	0	1	0	.0584974
0	0	1	0	1	1	2	1	0	0	0	0	0	1	0	1	1	2	0	0	0	0	0	0	0	0	0	0	0	0	0	1	0	.0864416
0	1	0	0	0	0	0	0	0	0	0	0	0	1	0	0	0	1	0	0	0	0	0	0	0	0	1	0	0	0	0	0	0	.4535591
0	1	0	1	0	0	-3	0	0	0	0	0	0	0	0	0	0	0	0	0	0	0	0	0	1	0	3	0	0	0	0	0	0	-1705392
0	1	0	0	0	0	0	0	0	0	0	0	0	0	0	0	0	0	0	0	0	0	0	0	0	0	0	0	0	0	0	0	0	.4306025
0	1	1	0	0	0	1	0	0	0	0	0	0	1	0	0	0	1	0	0	0	0	0	0	0	0	0	0	0	0	0	0	0	.8212309
0	1	1	0	1	1	1	1	0	0	0	0	0	0	0	2	2	2	0	0	0	0	0	0	0	0	1	0	0	0	1	1	0	-.8841616
0	1	1	0	0	1	1	0	0	0	0	0	0	1	1	0	1	1	0	0	0	0	0	0	0	0	0	0	0	0	0	0	0	127479
0	1	0	1	-1	-1	-2	0	0	0	0	0	0	0	0	0	0	0	1	0	0	0	0	0	1	0	2	0	0	0	0	0	1	.8841616
0	1	0	1	-1	-1	-1	0	0	0	0	0	0	0	0	0	0	0	1	1	1	1	1	1	0	0	1	0	0	0	0	0	1	-127479
0	1	1	0	0	0	1	0	0	0	0	0	0	1	0	0	0	1	0	0	0	0	0	0	0	0	0	0	0	0	0	0	0	1705393
0	1	0	1	0	0	-3	0	0	0	0	0	0	0	0	1	1	1	1	0	0	0	0	0	1	0	4	0	0	0	0	0	1	-.4306025
0	1	0	1	0	0	-1	0	0	0	0	0	0	0	0	0	0	0	0	0	0	0	0	0	1	0	1	0	0	0	0	0	0	-1216591
0	1	1	0	2	2	2	1	1	0	0	0	0	0	0	2	2	3	0	0	0	0	0	0	1	0	1	0	0	0	0	1	0	-1177597
0	1	1	0	1	1	1	1	0	0	0	0	0	1	0	1	1	2	0	0	0	0	0	0	0	0	1	0	0	0	0	1	0	.7740291
0	1	1	0	0	0	1	0	0	0	0	0	0	0	0	0	0	2	0	0	0	0	0	0	1	0	1	0	0	0	0	0	0	162016
0	1	0	1	0	0	-1	0	0	0	0	0	0	0	0	0	0	0	0	0	0	0	0	0	1	0	1	0	0	0	0	0	0	-.4425623
0	1	0	0	0	0	0	0	0	0	0	0	0	0	0	0	0	0	0	0	0	0	0	0	0	0	0	0	0	0	0	0	0	-.4035682
0	1	0	1	-1	-1	-3	0	0	0	0	0	0	0	0	0	0	0	1	0	0	0	0	0	1	0	3	0	0	0	0	0	1	.4035683
0	1	0	0	-1	-2	0	0	0	0	0	0	0	0	0	1	1	3	1	0	0	0	0	0	1	1	3	0	0	0	0	0	1	.4425623
0	1	1	0	-1	-1	1	0	0	0	0	0	0	1	0	0	0	2	1	0	0	0	0	0	0	0	1	0	0	0	0	0	1	1177597
0	1	0	1	-1	-1	-1	0	0	0	0	0	0	1	0	0	0	1	1	1	0	0	0	0	0	0	2	0	0	0	0	0	1	-.774029
0	1	0	1	-3	-3	-3	0	0	0	0	0	0	1	0	0	0	2	1	1	1	1	1	1	0	0	5	0	0	0	0	0	1	-1668809
0	1	0	1	-1	0	-1	0	0	0	0	0	0	1	1	0	1	1	1	0	0	0	0	0	0	0	2	0	0	0	0	0	1	-.8222662
0	1	0	1	-1	-1	-1	0	0	0	0	0	0	0	0	0	0	0	1	0	0	0	0	0	0	0	1	0	0	0	0	0	1	2003382
0	1	1	0	0	0	3	0	0	0	0	0	0	1	0	0	0	3	0	0	0	0	0	0	0	0	0	0	0	0	0	0	0	.4876939
0	1	0	1	1	1	-1	1	0	0	0	0	0	0	0	1	1	2	0	0	0	0	0	0	1	0	3	0	0	0	0	1	0	-.3345723
0	1	0	1	0	0	-1	0	0	0	0	0	0	0	0	0	0	0	0	0	0	0	0	0	1	0	1	0	0	0	0	0	0	-1181116
0	1	0	0	0	0	0	1	0	0	0	0	0	0	0	1	1	1	0	0	0	0	0	0	0	0	1	0	0	0	0	1	0	.3345723
0	1	1	0	1	1	5	0	0	0	0	0	0	1	0	2	2	6	1	0	0	0	0	0	0	0	1	0	0	0	0	0	1	1181116
0	1	1	0	1	1	1	1	0	0	0	0	0	0	0	1	1	1	0	0	0	0	0	0	0	0	0	0	0	0	0	1	0	1668809
0	1	0	0	0	0	0	0	0	0	0	0	0	0	0	1	1	1	1	0	0	0	0	0	0	0	1	0	0	0	0	0	1	.8222662
0	1	0	1	0	0	-2	1	0	0	0	0	0	0	0	1	1	1	0	0	0	0	0	0	1	0	3	0	0	0	0	1	0	-.4876939
0	1	0	0	0	0	0	0	0	0	0	0	0	0	0	0	0	0	0	0	0	0	0	0	0	0	0	0	0	0	0	0	0	2145143
0	1	1	0	0	1	1	0	0	0	0	0	0	1	1	0	1	1	0	0	0	0	0	0	0	0	0	0	0	0	0	0	0	.5483203
0	1	0	1	-1	-1	-1	0	0	0	0	0	0	0	0	0	0	0	1	0	0	0	0	0	0	0	1	0	0	0	0	0	1	-3174017
0	1	1	0	0	0	2	0	0	0	0	0	0	1	0	0	0	2	0	0	0	0	0	0	0	0	0	0	0	0	0	0	0	.4805538
0	1	1	0	0	1	1	1	0	0	0	0	0	1	1	1	2	2	0	0	0	0	0	0	0	0	1	0	0	0	0	1	0	2625697
0	1	1	0	1	1	4	1	1	0	0	0	0	1	0	1	1	4	0	0	0	0	0	0	0	0	0	0	0	0	0	1	0	1028874
0	1	0	1	0	0	-1	0	0	0	0	0	0	0	0	0	0	0	0	0	0	0	0	0	1	0	1	0	0	0	0	0	0	-2625697
0	1	0	0	0	0	0	0	0	0	0	0	0	1	0	0	0	2	0	0	0	0	0	0	0	0	2	0	0	0	0	0	0	-1028874
0	1	0	0	1	1	0	1	0	0	0	0	0	0	0	1	1	1	0	0	0	0	0	0	1	0	1	0	0	0	0	1	0	-2145143
0	1	1	0	0	0	1	0	0	0	0	0	0	1	0	0	0	1	0	0	0	0	0	0	0	0	0	0	1	0	1	0	0	.7475029
0	1	1	0	1	1	1	1	1	1	1	1	1	0	0	1	1	1	0	0	0	0	0	0	0	0	0	0	0	0	0	1	0	3818526
0	1	1	0	2	2	2	1	0	0	0	0	0	0	0	2	2	2	0	0	0	0	0	0	0	0	0	0	0	0	0	1	0	-1012005
0	1	0	1	-3	-3	-4	0	0	0	0	0	0	0	0	0	0	0	1	0	0	0	0	0	1	0	4	0	0	0	0	0	1	-3554023
0	1	0	1	-2	-2	-1	0	0	0	0	0	0	1	0	2	2	3	1	0	0	0	0	0	0	0	4	0	0	0	0	0	1	-280652
0	1	0	1	1	1	-1	1	1	0	0	0	0	0	0	1	1	1	0	0	0	0	0	0	1	0	2	0	0	0	0	1	0	.2645025
0	1	1	0	0	0	3	0	0	0	0	0	0	1	0	1	1	5	1	0	0	0	0	0	0	0	2	0	0	0	0	0	1	280652
0	1	0	0	0	0	0	0	0	0	0	0	0	0	0	0	0	1	0	0	0	0	0	0	1	0	1	0	0	0	0	0	0	-.2645025
0	1	0	1	-1	-1	-1	0	0	0	0	0	0	0	0	0	0	0	1	0	0	0	0	0	0	0	1	0	0	0	0	0	1	-3818526
0	1	0	0	0	0	0	0	0	0	0	0	0	0	0	0	0	0	0	0	0	0	0	0	0	0	0	0	0	0	0	0	0	-.3270598
0	1	1	0	-1	-1	2	0	0	0	0	0	0	1	0	0	0	3	1	0	0	0	0	0	0	0	1	0	0	0	0	0	1	1504236
0	1	0	0	0	0	0	0	0	0	0	0	0	0	0	1	1	1	1	0	0	0	0	0	0	0	1	0	0	0	0	0	1	-2130175
0	1	1	0	1	1	2	1	0	0	0	0	0	1	0	1	1	2	0	0	0	0	0	0	0	0	0	0	0	0	0	1	0	.9529994
0	1	0	1	-1	0	-1	0	0	0	0	0	0	1	1	0	1	1	1	0	0	0	0	0	0	0	2	0	0	0	0	0	1	2457235
0	1	0	0	-1	0	0	0	0	0	0	0	0	1	1	1	2	2	1	0	0	0	0	0	0	0	2	0	0	0	0	1	0	.6259396
0	1	0	0	0	0	0	0	0	0	0	0	0	0	0	0	0	0	0	0	0	0	0	0	0	0	0	0	0	0	0	0	0	-2457235
0	1	0	1	1	1	-1	1	0	0	0	0	0	0	0	1	1	1	0	0	0	0	0	0	1	0	2	0	0	0	0	1	0	-.6259395
0	1	0	0	0	0	0	0	0	0	0	0	0	0	0	0	0	0	0	0	0	0	0	0	0	0	0	0	0	0	0	0	0	-1504236
0	1	1	0	2	2	2	1	0	0	0	0	0	0	0	2	2	2	0	0	0	0	0	0	0	0	0	0	0	0	0	1	0	.3270598
0	1	1	0	1	1	2	1	0	0	0	0	0	1	0	1	1	2	0	0	0	0	0	0	0	0	0	0	0	0	0	1	0	2130175
0	1	0	1	0	0	-1	0	0	0	0	0	0	0	0	1	1	1	1	0	0	0	0	0	1	0	2	0	0	0	0	0	1	-.9529994
0	1	0	0	1	1	0	1	0	0	0	0	0	0	0	1	1	1	0	0	0	0	0	0	1	0	1	0	0	0	0	1	0	-.2171045
0	1	1	0	1	1	2	1	1	1	1	1	1	1	0	1	1	2	0	0	0	0	0	0	0	0	0	0	0	0	0	1	0	2343089
0	1	0	0	-1	0	0	0	0	0	0	0	0	1	1	0	1	1	1	0	0	0	0	0	0	0	1	0	0	0	0	0	1	-1555542
0	1	0	1	0	-1	-3	0	0	0	0	0	0	0	0	0	0	1	0	0	0	0	0	0	1	1	4	0	0	0	0	0	0	-.5704422
0	1	0	1	-1	-1	-2	0	0	0	0	0	0	0	0	0	0	1	1	0	0	0	0	0	1	0	3	0	0	0	0	0	1	-.7875466
0	1	0	1	0	-1	-3	0	0	0	0	0	0	0	0	1	1	1	1	0	0	0	0	0	1	1	4	0	0	0	0	0	1	1772647
0	1	0	0	0	0	0	0	0	0	0	0	0	0	0	0	0	1	0	0	0	0	0	0	1	0	1	0	0	0	0	0	0	-1772647
0	1	0	0	1	1	0	1	0	0	0	0	0	0	0	1	1	1	0	0	0	0	0	0	1	0	1	0	0	0	0	1	0	.7875466
0	1	0	1	-1	-1	-2	0	0	0	0	0	0	0	0	0	0	0	1	0	0	0	0	0	1	0	2	0	0	0	0	0	1	.2171045
0	1	1	0	3	2	2	1	0	0	0	0	0	0	0	3	3	3	0	0	0	0	0	0	1	1	1	0	0	0	0	1	0	1555542
0	1	1	0	0	0	1	0	0	0	0	0	0	1	0	0	0	1	0	0	0	0	0	0	0	0	0	0	0	0	0	0	0	-.2048503
0	1	0	1	1	1	-1	0	0	0	0	0	0	0	0	2	2	2	1	1	1	1	1	1	1	0	3	0	0	0	0	0	1	-1587203
0	1	0	0	0	1	0	0	0	0	0	0	0	1	1	0	1	1	0	0	0	0	0	0	0	0	1	0	0	0	0	0	0	1093022
0	1	1	0	0	0	2	0	0	0	0	0	0	1	0	0	0	2	0	0	0	0	0	0	0	0	0	0	0	0	0	0	0	.6990311
0	1	0	0	-1	-1	0	0	0	0	0	0	0	1	0	0	0	1	1	0	0	0	0	0	0	0	1	0	0	0	0	0	1	-.4941807
0	1	1	0	0	0	1	1	1	1	1	0	0	1	0	1	1	2	0	0	0	0	0	0	0	0	1	0	0	0	0	1	0	.888172
0	1	1	0	2	2	3	1	1	1	1	0	0	1	0	2	2	4	0	0	0	0	0	0	0	0	1	0	0	0	0	1	0	.4941807
0	1	1	0	1	1	2	1	0	0	0	0	0	1	0	1	1	2	0	0	0	0	0	0	0	0	0	0	0	0	0	1	0	-.8881719
0	1	0	0	0	0	0	0	0	0	0	0	0	0	0	0	0	0	0	0	0	0	0	0	0	0	0	0	0	0	0	0	0	.2048504
0	1	1	0	2	2	2	1	1	1	1	1	1	0	0	2	2	2	0	0	0	0	0	0	0	0	0	0	0	0	0	1	0	1587203
0	1	0	0	-1	-1	0	0	0	0	0	0	0	1	0	0	0	1	1	1	1	0	0	0	0	0	1	0	0	0	0	0	1	-1093022
0	0	1	0	0	1	1	0	0	0	0	0	0	1	1	0	1	1	0	0	0	0	0	0	0	0	0	0	0	0	0	0	0	.1419598
0	0	0	1	0	0	-1	0	0	0	0	0	0	0	0	1	1	2	1	0	0	0	0	0	1	0	3	0	0	0	0	0	1	-.0117339
0	0	1	0	1	0	1	1	1	1	1	1	1	0	0	1	1	2	0	0	0	0	0	0	1	1	1	0	0	0	0	1	0	.823894
0	0	1	0	0	0	1	0	0	0	0	0	0	1	0	1	1	2	1	0	0	0	0	0	0	0	1	0	0	0	0	0	1	-.4428662
0	0	0	0	1	1	0	1	0	0	0	0	0	0	0	1	1	1	0	0	0	0	0	0	1	0	1	0	0	0	0	1	0	-.9750046
0	0	0	1	-1	-1	-1	0	0	0	0	0	0	0	0	0	0	0	1	1	1	1	1	1	0	0	1	0	0	0	0	0	1	.2677879
0	0	0	0	-1	-1	0	0	0	0	0	0	0	1	0	0	0	1	1	0	0	0	0	0	0	0	1	0	0	0	0	0	1	-.3395993
0	0	1	0	1	1	1	1	0	0	0	0	0	0	0	1	1	2	0	0	0	0	0	0	1	0	1	0	0	0	0	1	0	-.302721
0	0	1	0	2	2	5	1	0	0	0	0	0	1	0	2	2	5	0	0	0	0	0	0	0	0	0	0	0	0	0	1	0	.4428661
0	0	1	0	1	1	1	1	0	0	0	0	0	1	0	1	1	3	0	0	0	0	0	0	0	0	2	0	0	0	0	1	0	-.823894
0	0	0	0	1	1	0	1	0	0	0	0	0	0	0	1	1	1	0	0	0	0	0	0	1	0	1	0	0	0	0	1	0	-.1419598
0	0	1	0	1	2	4	1	0	0	0	0	0	1	1	1	2	4	0	0	0	0	0	0	0	0	0	0	0	0	0	1	0	.0117339
0	0	0	1	0	0	-1	1	1	0	0	0	0	0	0	1	1	1	0	0	0	0	0	0	1	0	2	0	0	0	0	1	0	.3395993
0	0	0	1	0	0	-1	0	0	0	0	0	0	0	0	0	0	0	0	0	0	0	0	0	1	0	1	0	0	0	0	0	0	.3027211
0	0	1	0	2	2	4	1	0	0	0	0	0	1	0	2	2	4	0	0	0	0	0	0	0	0	0	0	0	0	0	1	0	.9750046
0	0	1	0	1	1	1	1	0	0	0	0	0	0	0	1	1	2	0	0	0	0	0	0	1	0	1	0	0	0	0	1	0	-.2677879
0	0	1	0	1	1	2	1	0	0	0	0	0	1	0	2	2	3	0	0	0	0	0	0	0	0	1	0	0	0	0	1	0	.8077706
0	0	1	0	-1	-1	1	0	0	0	0	0	0	1	0	0	0	2	1	0	0	0	0	0	0	0	1	0	0	0	0	0	1	-.1279554
0	0	0	0	0	-1	0	0	0	0	0	0	0	0	0	0	0	2	0	0	0	0	0	0	1	1	2	0	0	0	0	0	0	-.1297929
0	0	1	0	0	0	1	0	0	0	0	0	0	1	0	0	0	1	0	0	0	0	0	0	0	0	0	0	0	0	0	0	0	.1999974
0	0	0	1	-1	-1	-1	0	0	0	0	0	0	0	0	0	0	0	1	0	0	0	0	0	0	0	1	0	0	1	0	0	1	-.1999974
0	0	1	0	2	2	3	1	1	1	0	0	0	1	0	3	3	4	0	0	0	0	0	0	0	0	1	0	0	0	0	1	0	.1297929
0	0	1	0	1	1	1	1	1	1	1	1	1	0	0	1	1	1	0	0	0	0	0	0	0	0	0	0	0	0	0	1	0	-.8077706
0	0	1	0	2	2	1	0	0	0	0	0	0	0	0	3	3	3	1	1	1	1	0	0	1	0	2	0	0	1	0	0	1	.1279554
0	0	1	0	0	1	2	1	0	0	0	0	0	1	1	1	2	3	0	0	0	0	0	0	0	0	1	0	0	0	0	1	0	-.3270598
0	0	1	0	0	0	1	0	0	0	0	0	0	1	0	0	0	1	0	0	0	0	0	0	0	0	0	1	0	1	0	0	0	.076391
0	0	0	1	-1	-1	-3	0	0	0	0	0	0	0	0	0	0	0	1	0	0	0	0	0	1	0	3	0	0	0	0	0	1	-.076391
0	0	1	0	0	0	1	0	0	0	0	0	0	1	0	0	0	1	0	0	0	0	0	0	0	0	0	0	1	0	1	0	0	.3270598
0	0	0	1	-1	-1	-2	0	0	0	0	0	0	0	0	0	0	0	1	0	0	0	0	0	1	0	2	0	0	0	0	0	1	.1146096
0	1	0	0	0	0	0	0	0	0	0	0	0	0	0	2	2	2	1	1	0	0	0	0	0	0	2	0	0	0	0	0	1	-1353757
0	1	0	0	-1	0	0	1	1	1	1	0	0	1	1	1	2	2	0	0	0	0	0	0	0	0	2	0	0	0	0	1	0	.5131516
0	1	1	0	0	2	3	0	0	0	0	0	0	1	1	0	2	4	0	0	0	0	0	0	0	0	1	0	0	0	0	0	0	.7796279
0	1	1	0	3	3	4	1	0	0	0	0	0	1	0	3	3	4	0	0	0	0	0	0	0	0	0	0	0	0	0	1	0	.0609774
0	1	1	0	4	4	1	1	0	0	0	0	0	0	0	4	4	4	0	0	0	0	0	0	1	0	3	0	1	0	1	1	0	.5741291
0	1	0	0	0	0	0	0	0	0	0	0	0	1	0	0	0	1	0	0	0	0	0	0	0	0	1	0	0	0	0	0	0	-1292779
0	1	1	0	1	1	2	1	0	0	0	0	0	1	0	1	1	3	0	0	0	0	0	0	0	0	1	0	0	0	0	1	0	-.574129
0	1	0	1	0	0	-2	0	0	0	0	0	0	0	0	0	0	0	0	0	0	0	0	0	1	0	2	0	0	0	0	0	0	1292779
0	1	1	0	0	0	1	0	0	0	0	0	0	1	0	0	0	1	0	0	0	0	0	0	0	0	0	0	0	0	0	0	0	1353757
0	1	1	0	2	2	3	1	1	1	1	1	1	1	0	2	2	3	0	0	0	0	0	0	0	0	0	0	0	0	0	1	0	-.5131516
0	1	1	0	1	1	1	1	0	0	0	0	0	0	0	1	1	1	0	0	0	0	0	0	0	0	0	0	1	0	1	1	0	.5598844
0	1	1	0	1	1	2	1	0	0	0	0	0	1	0	1	1	2	0	0	0	0	0	0	0	0	0	0	0	0	0	1	0	.9399393
0	1	0	1	-2	-2	-2	0	0	0	0	0	0	1	0	0	0	1	1	0	0	0	0	0	0	0	3	0	0	0	0	0	1	-1222886
0	1	1	0	0	0	2	0	0	0	0	0	0	1	0	0	0	2	0	0	0	0	0	0	0	0	0	0	0	0	0	0	0	-.276938
0	1	1	0	1	1	2	1	0	0	0	0	0	1	0	1	1	3	0	0	0	0	0	0	0	0	1	0	0	0	0	1	0	.6630014
0	1	1	0	1	1	2	1	0	0	0	0	0	1	0	1	1	2	0	0	0	0	0	0	0	0	0	0	1	0	1	1	0	.2829464
0	1	0	0	0	0	0	0	0	0	0	0	0	0	0	0	0	0	0	0	0	0	0	0	0	0	0	0	0	0	0	0	0	-.6630014
0	1	1	0	3	3	1	1	1	1	0	0	0	1	0	3	3	4	0	0	0	0	0	0	0	0	3	0	0	0	0	1	0	-.2829464
0	1	1	0	2	2	3	1	0	0	0	0	0	1	0	2	2	3	0	0	0	0	0	0	0	0	0	0	0	0	0	1	0	-.5598844
0	1	1	0	1	1	3	1	0	0	0	0	0	1	0	1	1	3	0	0	0	0	0	0	0	0	0	0	0	0	0	1	0	-.9399394
0	1	0	0	0	0	0	0	0	0	0	0	0	0	0	0	0	0	0	0	0	0	0	0	0	0	0	0	0	0	0	0	0	.7934026
0	1	0	1	-2	-2	-4	0	0	0	0	0	0	0	0	0	0	0	1	1	0	0	0	0	1	0	4	0	0	0	0	0	1	-4218787
0	1	0	1	0	0	-1	0	0	0	0	0	0	0	0	0	0	0	0	0	0	0	0	0	1	0	1	0	0	0	0	0	0	-.6204352
0	1	1	0	1	1	1	1	0	0	0	0	0	0	0	1	1	1	0	0	0	0	0	0	0	0	0	0	0	0	0	1	0	4045819
0	1	0	0	1	0	0	1	0	0	0	0	0	0	0	1	1	1	0	0	0	0	0	0	1	1	1	0	0	0	0	1	0	-.1729675
0	1	1	0	1	1	1	1	0	0	0	0	0	0	0	1	1	1	0	0	0	0	0	0	0	0	0	0	0	0	0	1	0	4839222
0	1	1	0	1	1	3	1	0	0	0	0	0	1	0	1	1	3	0	0	0	0	0	0	0	0	0	0	0	0	0	1	0	.1729675
0	1	0	1	0	-1	-3	0	0	0	0	0	0	0	0	0	0	0	0	0	0	0	0	0	1	1	3	0	0	0	0	0	0	-4839222
0	1	0	1	0	0	-1	0	0	0	0	0	0	0	0	0	0	0	0	0	0	0	0	0	1	0	1	0	0	0	0	0	0	-.7934027
0	1	1	0	4	4	5	1	0	0	0	0	0	1	0	4	4	6	0	0	0	0	0	0	0	0	1	0	0	0	0	1	0	4218787
0	1	1	0	2	2	4	1	1	1	1	1	1	1	0	3	3	5	0	0	0	0	0	0	0	0	1	0	0	0	0	1	0	.8668177
0	1	1	0	0	0	1	0	0	0	0	0	0	1	0	0	0	1	0	0	0	0	0	0	0	0	0	0	0	0	0	0	0	.4437705
0	1	0	0	1	1	0	1	0	0	0	0	0	0	0	1	1	1	0	0	0	0	0	0	1	0	1	0	0	0	0	1	0	-1801982
0	1	0	1	-2	-2	-2	0	0	0	0	0	0	0	0	0	0	0	1	0	0	0	0	0	0	0	2	0	0	1	0	0	1	.4913936
0	1	0	0	0	0	0	0	0	0	0	0	0	0	0	0	0	0	0	0	0	0	0	0	0	0	0	0	0	0	0	0	0	.9351641
0	1	1	0	1	1	2	1	0	0	0	0	0	1	0	1	1	2	0	0	0	0	0	0	0	0	0	0	0	0	0	1	0	1358211
0	1	0	0	0	0	0	0	0	0	0	0	0	0	0	0	0	0	0	0	0	0	0	0	0	0	0	0	0	0	0	0	0	-.9351641
0	1	0	0	0	0	0	1	0	0	0	0	0	0	0	1	1	1	0	0	0	0	0	0	0	0	1	0	0	0	0	1	0	-1358211
0	1	1	0	1	1	1	1	1	1	1	1	1	0	0	1	1	1	0	0	0	0	0	0	0	0	0	0	0	0	0	1	0	-.4437705
0	1	0	1	-1	-1	-3	0	0	0	0	0	0	0	0	0	0	0	1	0	0	0	0	0	1	0	3	0	0	0	0	0	1	-.8668177
0	1	1	0	0	0	2	0	0	0	0	0	0	1	0	0	0	2	0	0	0	0	0	0	0	0	0	0	0	0	0	0	0	.2759929
0	1	1	0	1	1	1	0	0	0	0	0	0	0	0	2	2	2	1	1	1	1	1	1	0	0	1	0	0	0	0	0	1	-1078307
0	1	0	1	1	1	-1	1	0	0	0	0	0	0	0	1	1	1	0	0	0	0	0	0	1	0	2	0	0	0	0	1	0	-.8115764
0	1	1	0	0	0	1	0	0	0	0	0	0	1	0	0	0	2	0	0	0	0	0	0	0	0	1	0	0	0	0	0	0	161389
0	1	0	1	-1	-1	-2	0	0	0	0	0	0	0	0	1	1	1	1	1	1	1	1	0	1	0	3	0	0	0	0	0	1	.5355835
0	1	1	0	1	1	1	1	0	0	0	0	0	1	0	2	2	3	0	0	0	0	0	0	0	0	2	0	0	0	0	1	0	1889883
0	1	0	1	-2	-2	-1	0	0	0	0	0	0	1	0	0	0	2	1	0	0	0	0	0	0	0	3	0	0	0	0	0	1	-.5355836
0	1	0	1	-2	-2	-4	0	0	0	0	0	0	0	0	0	0	0	1	0	0	0	0	0	1	0	4	0	0	0	0	0	1	-1889883
0	1	1	0	1	1	1	1	0	0	0	0	0	0	0	1	1	1	0	0	0	0	0	0	0	0	0	0	0	0	0	1	0	1078307
0	1	0	1	0	0	-1	0	0	0	0	0	0	0	0	0	0	0	0	0	0	0	0	0	1	0	1	0	0	0	0	0	0	.606528
0	1	0	1	-3	-4	-3	0	0	0	0	0	0	0	0	0	0	1	1	0	0	0	0	0	1	1	4	0	0	0	0	0	1	-2325558
0	1	1	0	1	1	3	1	0	0	0	0	0	1	0	1	1	3	0	0	0	0	0	0	0	0	0	0	0	0	0	1	0	1091731
0	1	1	0	2	2	2	1	0	0	0	0	0	0	0	2	2	2	0	0	0	0	0	0	0	0	0	0	0	0	0	1	0	.6272985
0	1	0	1	-2	-2	-2	0	0	0	0	0	0	0	0	0	0	0	1	1	1	1	0	0	0	0	2	0	0	0	0	0	1	-1233827
0	1	1	0	0	1	1	0	0	0	0	0	0	1	1	0	1	1	0	0	0	0	0	0	0	0	0	0	0	0	0	0	0	1698259
0	1	1	0	0	1	3	0	0	0	0	0	0	1	1	0	1	4	0	0	0	0	0	0	0	0	1	0	0	0	0	0	0	1233827
0	1	0	1	-4	-4	-7	0	0	0	0	0	0	0	0	0	0	0	1	0	0	0	0	0	1	0	7	0	0	0	0	0	1	-1698259
0	1	0	1	-1	-1	-3	0	0	0	0	0	0	0	0	0	0	0	1	0	0	0	0	0	1	0	3	0	0	0	0	0	1	-.606528
0	1	1	0	1	1	2	1	0	0	0	0	0	1	0	1	1	2	0	0	0	0	0	0	0	0	0	0	0	0	0	1	0	.422923
0	1	1	0	0	0	2	0	0	0	0	0	0	1	0	0	0	2	0	0	0	0	0	0	0	0	0	0	0	0	0	0	0	1581353
0	1	0	1	0	0	-1	0	0	0	0	0	0	0	0	0	0	0	0	0	0	0	0	0	1	0	1	0	0	0	0	0	0	-1421327
0	1	0	0	0	0	0	0	0	0	0	0	0	0	0	1	1	1	1	0	0	0	0	0	0	0	1	0	0	0	0	0	1	-.5829485
0	1	1	0	2	2	1	1	1	0	0	0	0	0	0	2	2	2	0	0	0	0	0	0	1	0	1	0	0	0	0	1	0	.9984045
0	1	1	0	2	2	2	1	0	0	0	0	0	0	0	2	2	2	0	0	0	0	0	0	0	0	0	0	0	0	0	1	0	-.1600254
0	1	1	0	1	1	1	1	0	0	0	0	0	0	0	1	1	2	0	0	0	0	0	0	1	0	1	0	0	0	0	1	0	-.9984045
0	1	0	0	-1	-1	0	0	0	0	0	0	0	1	0	0	0	2	1	1	1	1	1	1	0	0	2	0	0	0	0	0	1	.1600254
0	1	0	1	0	0	-2	0	0	0	0	0	0	0	0	0	0	0	0	0	0	0	0	0	1	0	2	0	0	0	0	0	0	-1581353
0	1	1	0	3	3	6	1	0	0	0	0	0	1	0	3	3	6	0	0	0	0	0	0	0	0	0	0	0	0	0	1	0	1051563
0	1	1	0	0	0	1	0	0	0	0	0	0	1	0	0	0	1	0	0	0	0	0	0	0	0	0	0	0	0	0	0	0	162166
0	1	0	1	0	0	-2	1	0	0	0	0	0	0	0	1	1	1	0	0	0	0	0	0	1	0	3	0	0	0	0	1	0	-2062156
0	1	0	1	0	0	-3	0	0	0	0	0	0	0	0	0	0	0	0	0	0	0	0	0	1	0	3	0	0	0	0	0	0	-.6110672
0	1	1	0	1	1	2	1	0	0	0	0	0	1	0	1	1	2	0	0	0	0	0	0	0	0	0	0	0	0	0	1	0	1010593
0	1	1	0	2	2	4	1	1	1	0	0	0	1	0	2	2	5	0	0	0	0	0	0	0	0	1	0	0	0	0	1	0	.440496
0	1	0	1	-1	-1	-1	0	0	0	0	0	0	0	0	0	0	0	1	0	0	0	0	0	0	0	1	0	0	0	0	0	1	-1010593
0	1	1	0	1	1	1	1	1	1	1	1	1	0	0	2	2	2	0	0	0	0	0	0	0	0	1	0	0	0	0	1	0	-.440496
0	1	1	0	0	0	2	0	0	0	0	0	0	1	0	0	0	2	0	0	0	0	0	0	0	0	0	0	0	0	0	0	0	-1051563
0	1	1	0	0	0	2	0	0	0	0	0	0	1	0	0	0	2	0	0	0	0	0	0	0	0	0	0	0	0	0	0	0	.6110672
0	0	0	1	0	0	-1	0	0	0	0	0	0	0	0	0	0	0	0	0	0	0	0	0	1	0	1	0	0	0	0	0	0	.5642639
0	0	0	0	1	1	0	1	0	0	0	0	0	0	0	1	1	1	0	0	0	0	0	0	1	0	1	0	0	0	0	1	0	.1962785
0	0	0	1	-2	-2	-1	0	0	0	0	0	0	1	0	1	1	2	1	1	0	0	0	0	0	0	3	0	0	0	0	0	1	.124798
0	0	1	0	-1	-1	1	0	0	0	0	0	0	1	0	0	0	2	1	0	0	0	0	0	0	0	1	0	0	0	0	0	1	-.1701152
0	0	0	1	-1	-1	-2	0	0	0	0	0	0	0	0	0	0	0	1	0	0	0	0	0	1	0	2	0	0	0	0	0	1	-1213549
0	0	0	0	0	0	0	0	0	0	0	0	0	0	0	0	0	1	0	0	0	0	0	0	1	0	1	0	0	0	0	0	0	.1286153
0	0	0	0	0	0	0	0	0	0	0	0	0	0	0	0	0	0	0	0	0	0	0	0	0	0	0	0	0	0	0	0	0	-.6842843
0	0	0	1	0	0	-1	0	0	0	0	0	0	0	0	0	0	0	0	0	0	0	0	0	1	0	1	0	0	0	0	0	0	-.0934102
0	0	1	0	1	1	3	1	0	0	0	0	0	1	0	1	1	3	0	0	0	0	0	0	0	0	0	0	1	0	1	1	0	-.1247979
0	0	1	0	1	1	2	1	1	1	1	1	1	0	0	1	1	3	0	0	0	0	0	0	1	0	1	0	0	0	0	1	0	.1701152
0	0	0	0	0	0	0	0	0	0	0	0	0	0	0	0	0	0	0	0	0	0	0	0	0	0	0	0	0	0	0	0	0	-.5642639
0	0	1	0	0	0	2	1	0	0	0	0	0	1	0	1	1	3	0	0	0	0	0	0	0	0	1	0	0	0	0	1	0	-.1962785
0	0	1	0	1	1	1	1	0	0	0	0	0	1	0	1	1	2	0	0	0	0	0	0	0	0	1	0	0	0	0	1	0	.6842842
0	0	0	1	1	1	-1	1	0	0	0	0	0	0	0	2	2	2	0	0	0	0	0	0	1	0	3	0	0	0	0	1	0	.0934101
0	0	0	0	0	0	0	0	0	0	0	0	0	0	0	0	0	0	0	0	0	0	0	0	0	0	0	0	0	0	0	0	0	1213549
0	0	1	0	1	1	3	1	0	0	0	0	0	1	0	1	1	3	0	0	0	0	0	0	0	0	0	0	0	0	0	1	0	-.1286154
0	0	1	0	1	1	4	1	0	0	0	0	0	1	0	1	1	4	0	0	0	0	0	0	0	0	0	0	1	0	1	1	0	.4042384
0	0	0	1	0	0	-3	0	0	0	0	0	0	0	0	2	2	2	1	0	0	0	0	0	1	0	5	0	0	0	0	0	1	.6011596
0	0	0	1	-1	-1	-1	0	0	0	0	0	0	0	0	0	0	0	1	0	0	0	0	0	0	0	1	0	0	0	0	0	1	-.0569857
0	0	1	0	2	2	4	1	0	0	0	0	0	1	0	2	2	5	0	0	0	0	0	0	0	0	1	0	0	0	0	1	0	.6106111
0	0	0	1	-1	-1	-1	0	0	0	0	0	0	0	0	0	0	0	1	1	1	1	0	0	0	0	1	0	0	0	0	0	1	-.6106112
0	0	1	0	1	1	1	1	1	1	1	0	0	0	0	1	1	2	0	0	0	0	0	0	1	0	1	0	0	0	0	1	0	.0569857
0	0	1	0	1	0	1	1	1	1	1	1	1	0	0	1	1	2	0	0	0	0	0	0	1	1	1	0	0	0	0	1	0	-.6011596
0	0	0	1	0	-1	-1	0	0	0	0	0	0	0	0	0	0	0	0	0	0	0	0	0	1	1	1	0	0	0	0	0	0	-.4042385
0	0	0	1	0	0	-2	0	0	0	0	0	0	0	0	0	0	0	0	0	0	0	0	0	1	0	2	0	0	0	0	0	0	-.8167136
0	0	0	1	0	0	-2	0	0	0	0	0	0	0	0	0	0	0	0	0	0	0	0	0	1	0	2	0	1	0	1	0	0	-.4731212
0	0	0	0	0	0	0	0	0	0	0	0	0	1	0	0	0	1	0	0	0	0	0	0	0	0	1	0	0	0	0	0	0	.4731212
0	0	1	0	1	1	3	0	0	0	0	0	0	1	0	2	2	4	1	0	0	0	0	0	0	0	1	0	0	0	0	0	1	.8167137
0	0	1	0	0	0	2	0	0	0	0	0	0	1	0	1	1	3	1	0	0	0	0	0	0	0	1	0	0	0	0	0	1	.0876766
0	1	0	0	0	0	0	0	0	0	0	0	0	0	0	0	0	1	0	0	0	0	0	0	1	0	1	0	0	0	0	0	0	.7784365
0	1	0	1	-1	-1	-2	0	0	0	0	0	0	0	0	0	0	0	1	0	0	0	0	0	1	0	2	0	0	0	0	0	1	-.4497165
0	1	1	0	2	2	2	1	1	1	1	1	1	0	0	2	2	2	0	0	0	0	0	0	0	0	0	0	0	0	0	1	0	.9120831
0	1	1	0	2	2	2	1	0	0	0	0	0	0	0	2	2	2	0	0	0	0	0	0	0	0	0	0	0	0	0	1	0	-1240803
0	1	0	0	0	0	0	1	0	0	0	0	0	0	0	1	1	1	0	0	0	0	0	0	0	0	1	0	0	0	0	1	0	-169052
0	1	1	0	0	0	1	1	1	1	1	0	0	1	0	1	1	2	0	0	0	0	0	0	0	0	1	0	0	0	0	1	0	-.4623667
0	1	1	0	2	2	1	0	0	0	0	0	0	0	0	3	3	3	1	1	1	1	1	1	1	0	2	0	0	0	0	0	1	169052
0	1	0	1	-2	-2	-3	0	0	0	0	0	0	0	0	0	0	0	1	1	1	1	1	1	1	0	3	0	0	0	0	0	1	.4623666
0	1	1	0	0	1	1	0	0	0	0	0	0	1	1	1	2	2	1	0	0	0	0	0	0	0	1	0	0	0	0	1	0	-.7784365
0	1	1	0	2	1	2	1	0	0	0	0	0	0	0	2	2	3	0	0	0	0	0	0	1	1	1	0	0	0	0	1	0	.4497165
0	1	0	0	1	1	0	1	1	1	1	1	0	1	0	1	1	2	0	0	0	0	0	0	0	0	2	0	0	0	0	1	0	-.585361
0	1	0	1	0	0	-1	0	0	0	0	0	0	0	0	0	0	0	0	0	0	0	0	0	1	0	1	0	0	0	0	0	0	2050491
0	1	0	1	-1	-1	-1	1	1	1	1	1	1	1	0	1	1	2	0	0	0	0	0	0	0	0	3	0	0	0	0	1	0	-.2995079
0	1	0	0	-1	-1	0	0	0	0	0	0	0	1	0	0	0	1	1	0	0	0	0	0	0	0	1	0	0	0	0	0	1	-1165622
0	1	1	0	1	1	3	1	0	0	0	0	0	1	0	1	1	3	0	0	0	0	0	0	0	0	0	0	0	0	0	1	0	1750983
0	1	0	1	-1	-1	-1	0	0	0	0	0	0	0	0	0	0	0	1	0	0	0	0	0	0	0	1	0	0	0	0	0	1	-.8848689
0	1	0	0	0	0	0	0	0	0	0	0	0	0	0	0	0	0	0	0	0	0	0	0	0	0	0	0	0	0	0	0	0	-1750983
0	1	1	0	1	1	1	1	0	0	0	0	0	1	0	1	1	2	0	0	0	0	0	0	0	0	1	0	0	0	0	1	0	.8848689
0	1	0	1	0	-1	-2	0	0	0	0	0	0	0	0	0	0	0	0	0	0	0	0	0	1	1	2	0	0	0	0	0	0	.5853611
0	1	0	0	0	0	0	1	0	0	0	0	0	0	0	1	1	1	0	0	0	0	0	0	0	0	1	0	0	0	0	1	0	-2050491
0	1	0	0	0	0	0	0	0	0	0	0	0	0	0	0	0	0	0	0	0	0	0	0	0	0	0	0	0	0	0	0	0	1165622
0	1	1	0	1	1	1	1	0	0	0	0	0	0	0	1	1	2	0	0	0	0	0	0	1	0	1	0	0	0	0	1	0	1894358
0	1	0	0	0	0	0	0	0	0	0	0	0	0	0	1	1	1	1	1	1	0	0	0	0	0	1	0	0	0	0	0	1	-.614311
0	1	0	0	2	2	0	1	0	0	0	0	0	0	0	2	2	3	0	0	0	0	0	0	1	0	3	0	0	0	0	1	0	1311829
0	1	0	1	-1	-1	-1	0	0	0	0	0	0	0	0	0	0	0	1	0	0	0	0	0	0	0	1	0	0	0	0	0	1	-2591876
0	1	0	1	0	0	-2	0	0	0	0	0	0	0	0	0	0	0	0	0	0	0	0	0	1	0	2	0	0	0	0	0	0	-3206187
0	1	0	1	-1	-1	-2	0	0	0	0	0	0	0	0	0	0	0	1	0	0	0	0	0	1	0	2	0	0	0	0	0	1	-.6975178
0	1	1	0	1	1	2	1	0	0	0	0	0	1	0	1	1	2	0	0	0	0	0	0	0	0	0	0	0	0	0	1	0	3206187
0	1	0	0	1	1	0	1	0	0	0	0	0	0	0	1	1	1	0	0	0	0	0	0	1	0	1	0	0	0	0	1	0	.6975178
0	1	0	1	-3	-3	-1	0	0	0	0	0	0	1	0	0	0	2	1	0	0	0	0	0	0	0	3	0	0	0	0	0	1	-1894358
0	1	0	0	0	0	0	1	0	0	0	0	0	1	0	1	1	2	0	0	0	0	0	0	0	0	2	0	0	0	0	1	0	.6143109
0	1	1	0	1	1	1	1	0	0	0	0	0	1	0	1	1	2	0	0	0	0	0	0	0	0	1	0	0	0	0	1	0	-1311829
0	1	0	1	0	0	-1	0	0	0	0	0	0	0	0	0	0	0	0	0	0	0	0	0	1	0	1	0	0	0	0	0	0	-1593719
0	1	0	0	0	0	0	0	0	0	0	0	0	0	0	0	0	0	0	0	0	0	0	0	0	0	0	0	0	0	0	0	0	-.4969819
0	1	1	0	2	2	2	1	1	1	0	0	0	0	0	2	2	2	0	0	0	0	0	0	0	0	0	0	0	0	0	1	0	1485339
0	1	1	0	2	3	3	1	1	0	0	0	0	1	1	2	3	3	0	0	0	0	0	0	0	0	0	0	0	0	0	1	0	.6053624
0	1	1	0	1	2	4	1	0	0	0	0	0	1	1	1	2	4	0	0	0	0	0	0	0	0	0	0	0	0	0	1	0	.1083805
0	1	0	1	0	-1	-2	0	0	0	0	0	0	0	0	0	0	0	0	0	0	0	0	0	1	1	2	0	0	0	0	0	0	-.9883571
0	1	0	1	-1	-1	-2	0	0	0	0	0	0	0	0	0	0	0	1	0	0	0	0	0	1	0	2	0	0	0	0	0	1	-.1083804
0	1	1	0	2	2	4	1	0	0	0	0	0	1	0	2	2	4	0	0	0	0	0	0	0	0	0	0	0	0	0	1	0	.9883571
0	1	0	0	0	0	0	0	0	0	0	0	0	0	0	0	0	0	0	0	0	0	0	0	0	0	0	0	0	0	0	0	0	.4969819
0	1	1	0	0	0	2	0	0	0	0	0	0	1	0	0	0	2	0	0	0	0	0	0	0	0	0	0	0	0	0	0	0	.8454096
0	1	0	0	0	0	0	0	0	0	0	0	0	0	0	0	0	0	0	0	0	0	0	0	0	0	0	0	0	0	0	0	0	-221903
0	1	0	0	0	0	0	0	0	0	0	0	0	0	0	0	0	1	0	0	0	0	0	0	1	0	1	0	0	0	0	0	0	-.4090017
0	1	1	0	1	1	2	1	0	0	0	0	0	1	0	1	1	2	0	0	0	0	0	0	0	0	0	0	0	0	0	1	0	1782622
0	1	1	0	-1	-1	1	0	0	0	0	0	0	1	0	0	0	2	1	0	0	0	0	0	0	0	1	0	0	0	0	0	1	-.4364079
0	1	1	0	4	4	5	1	1	1	0	0	0	1	0	4	4	5	0	0	0	0	0	0	0	0	0	0	0	0	0	1	0	2628032
0	1	1	0	0	0	2	0	0	0	0	0	0	1	0	1	1	3	1	0	0	0	0	0	0	0	1	0	0	0	0	0	1	.4364079
0	1	0	0	-1	-1	0	0	0	0	0	0	0	1	0	0	0	1	1	0	0	0	0	0	0	0	1	0	0	0	0	0	1	-2628032
0	1	1	0	0	-1	1	0	0	0	0	0	0	0	0	0	0	2	0	0	0	0	0	0	1	1	1	0	0	0	0	0	0	-.8454096
0	1	1	0	4	4	7	1	0	0	0	0	0	1	0	4	4	7	0	0	0	0	0	0	0	0	0	0	0	0	0	1	0	221903
0	1	1	0	2	2	3	1	0	0	0	0	0	1	0	2	2	3	0	0	0	0	0	0	0	0	0	0	0	0	0	1	0	.4090017
0	1	0	1	0	0	-1	0	0	0	0	0	0	0	0	0	0	0	0	0	0	0	0	0	1	0	1	0	0	0	0	0	0	-.2966753
0	1	0	0	-1	-1	0	0	0	0	0	0	0	1	0	0	0	1	1	1	1	0	0	0	0	0	1	0	0	0	0	0	1	-1519453
0	1	1	0	1	1	1	0	0	0	0	0	0	0	0	2	2	2	1	0	0	0	0	0	0	0	1	0	0	0	0	0	1	.7447602
0	1	1	0	1	1	3	1	0	0	0	0	0	1	0	1	1	3	0	0	0	0	0	0	0	0	0	0	0	0	0	1	0	1071368
0	1	0	1	0	0	-1	0	0	0	0	0	0	0	0	0	0	0	0	0	0	0	0	0	1	0	1	0	0	0	0	0	0	-.4480849
0	1	1	0	1	1	2	1	0	0	0	0	0	1	0	2	2	3	0	0	0	0	0	0	0	0	1	0	0	0	0	1	0	.7746926
0	1	0	0	0	0	0	0	0	0	0	0	0	0	0	0	0	0	0	0	0	0	0	0	0	0	0	0	0	0	0	0	0	.4480849
0	1	1	0	1	1	1	1	0	0	0	0	0	0	0	1	1	1	0	0	0	0	0	0	0	0	0	0	0	0	0	1	0	-.7746927
0	1	0	1	0	0	-1	0	0	0	0	0	0	0	0	0	0	0	0	0	0	0	0	0	1	0	1	0	0	0	0	0	0	.2966753
0	1	1	0	0	1	1	0	0	0	0	0	0	1	1	0	1	2	0	0	0	0	0	0	0	0	1	0	0	0	0	0	0	1519453
0	1	0	1	1	1	-1	0	0	0	0	0	0	0	0	2	2	2	1	1	1	1	1	1	1	0	3	0	0	0	0	0	1	-1071368
0	1	1	0	0	0	1	1	0	0	0	0	0	1	0	1	1	2	0	0	0	0	0	0	0	0	1	0	1	0	1	1	0	.1321576
0	1	1	0	0	0	1	0	0	0	0	0	0	0	0	0	0	2	0	0	0	0	0	0	1	0	1	0	0	0	0	0	0	-1470202
0	1	1	0	0	0	2	1	0	0	0	0	0	1	0	1	1	3	0	0	0	0	0	0	0	0	1	0	1	0	1	1	0	-.5001966
0	1	0	0	0	0	0	0	0	0	0	0	0	0	0	0	0	1	0	0	0	0	0	0	1	0	1	0	0	0	0	0	0	1838241
0	1	0	0	1	1	0	1	1	1	1	1	1	0	0	2	2	2	0	0	0	0	0	0	1	0	2	0	0	0	0	1	0	.368039
0	1	0	0	0	0	0	0	0	0	0	0	0	0	0	1	1	1	1	0	0	0	0	0	0	0	1	0	0	0	0	0	1	1970398
0	1	1	0	1	1	1	1	1	1	1	1	1	0	0	1	1	1	0	0	0	0	0	0	0	0	0	0	0	0	0	1	0	-.368039
0	1	1	0	1	1	1	1	1	1	0	0	0	0	0	1	1	2	0	0	0	0	0	0	1	0	1	0	0	0	0	1	0	-1970398
0	1	0	0	0	0	0	0	0	0	0	0	0	0	0	0	0	0	0	0	0	0	0	0	0	0	0	0	0	0	0	0	0	1470202
0	1	0	1	0	0	-2	0	0	0	0	0	0	0	0	0	0	0	0	0	0	0	0	0	1	0	2	0	0	0	0	0	0	-.1321576
0	1	0	0	0	0	0	0	0	0	0	0	0	0	0	0	0	0	0	0	0	0	0	0	0	0	0	0	0	0	0	0	0	.5001966
0	1	0	0	0	1	0	1	0	0	0	0	0	1	1	1	2	2	0	0	0	0	0	0	0	0	2	0	0	0	0	1	0	.4040622
0	1	0	0	1	1	0	1	1	1	1	1	1	0	0	1	1	1	0	0	0	0	0	0	1	0	1	0	0	0	0	1	0	-1367315
0	1	0	1	-3	-3	-5	0	0	0	0	0	0	0	0	0	0	0	1	0	0	0	0	0	1	0	5	0	0	0	0	0	1	-1772083
0	1	1	0	0	0	2	0	0	0	0	0	0	1	0	0	0	2	0	0	0	0	0	0	0	0	0	0	0	0	0	0	0	2735335
0	1	1	0	1	1	2	1	0	0	0	0	0	1	0	1	1	2	0	0	0	0	0	0	0	0	0	0	0	0	0	1	0	1368021
0	1	1	0	1	1	2	1	0	0	0	0	0	1	0	1	1	2	0	0	0	0	0	0	0	0	0	0	0	0	0	1	0	3139397
0	1	0	0	-1	-1	0	0	0	0	0	0	0	1	0	0	0	1	1	0	0	0	0	0	0	0	1	0	0	0	0	0	1	-1368021
0	1	0	1	-2	-2	-4	0	0	0	0	0	0	0	0	0	0	0	1	1	1	1	1	1	1	0	4	1	0	1	0	0	1	-3139397
0	1	0	1	-1	-1	-1	0	0	0	0	0	0	0	0	0	0	0	1	1	1	0	0	0	0	0	1	0	0	0	0	0	1	1367315
0	0	1	0	0	0	1	0	0	0	0	0	0	1	0	0	0	1	0	0	0	0	0	0	0	0	0	0	0	0	0	0	0	1892596
0	0	0	1	-1	-1	-2	0	0	0	0	0	0	1	0	0	0	1	1	1	0	0	0	0	0	0	3	0	0	0	0	0	1	-.9357646
0	0	1	0	0	0	1	1	0	0	0	0	0	1	0	1	1	3	0	0	0	0	0	0	0	0	2	0	0	0	0	1	0	-.2925246
0	0	1	0	2	3	4	1	0	0	0	0	0	1	1	2	3	4	0	0	0	0	0	0	0	0	0	0	0	0	0	1	0	-.1377531
0	0	0	0	-1	-1	0	0	0	0	0	0	0	1	0	0	0	1	1	0	0	0	0	0	0	0	1	0	0	0	0	0	1	-.3321509
0	0	1	0	1	1	2	1	1	1	1	1	1	1	0	2	2	3	0	0	0	0	0	0	0	0	1	0	0	0	0	1	0	-1772711
0	0	1	0	0	0	1	0	0	0	0	0	0	1	0	0	0	1	0	0	0	0	0	0	0	0	0	0	0	0	0	0	0	-.3715067
0	0	1	0	0	0	1	0	0	0	0	0	0	1	0	0	0	1	0	0	0	0	0	0	0	0	0	0	0	0	0	0	0	-1073465
0	0	1	0	1	1	2	1	1	1	1	1	1	1	0	1	1	2	0	0	0	0	0	0	0	0	0	0	0	0	0	1	0	.2925246
0	0	1	0	3	3	3	1	1	1	1	0	0	0	0	3	3	3	0	0	0	0	0	0	0	0	0	0	0	0	0	1	0	.1377531
0	0	1	0	1	1	1	1	0	0	0	0	0	0	0	1	1	1	0	0	0	0	0	0	0	0	0	0	0	0	0	1	0	-1892596
0	0	1	0	2	3	6	1	1	1	0	0	0	1	1	2	3	7	0	0	0	0	0	0	0	0	1	0	0	0	0	1	0	.9357646
0	0	1	0	0	0	1	0	0	0	0	0	0	1	0	0	0	2	0	0	0	0	0	0	0	0	1	0	0	0	0	0	0	.3715067
0	0	1	0	3	4	7	1	1	1	1	1	0	1	1	3	4	7	0	0	0	0	0	0	0	0	0	0	0	0	0	1	0	1073465
0	0	1	0	1	2	3	1	0	0	0	0	0	1	1	1	2	4	0	0	0	0	0	0	0	0	1	0	0	0	0	1	0	1772711
0	0	1	0	1	1	3	1	0	0	0	0	0	1	0	1	1	4	0	0	0	0	0	0	0	0	1	0	0	0	0	1	0	.3321509
0	0	0	1	0	0	-3	0	0	0	0	0	0	0	0	0	0	0	0	0	0	0	0	0	1	0	3	0	0	0	0	0	0	-2000977
0	0	0	1	0	0	-1	0	0	0	0	0	0	0	0	0	0	0	0	0	0	0	0	0	1	0	1	0	0	0	0	0	0	-.4581394
0	0	0	1	-1	-1	-2	0	0	0	0	0	0	0	0	0	0	0	1	1	1	1	1	0	1	0	2	0	0	0	0	0	1	-.5418473
0	0	0	0	0	0	0	0	0	0	0	0	0	0	0	0	0	0	0	0	0	0	0	0	0	0	0	0	0	0	0	0	0	-.4040622
0	0	1	0	1	1	2	1	1	0	0	0	0	1	0	2	2	3	0	0	0	0	0	0	0	0	1	0	0	0	0	1	0	.4040622
0	0	1	0	2	2	2	1	0	0	0	0	0	0	0	2	2	2	0	0	0	0	0	0	0	0	0	0	0	0	0	1	0	.5418473
0	0	1	0	1	1	1	1	0	0	0	0	0	0	0	1	1	2	0	0	0	0	0	0	1	0	1	0	1	0	1	1	0	.4581395
0	0	1	0	2	2	3	1	0	0	0	0	0	0	0	2	2	5	0	0	0	0	0	0	1	0	2	0	0	0	0	1	0	2000977
0	0	1	0	0	0	1	0	0	0	0	0	0	1	0	1	1	2	1	1	1	1	1	1	0	0	1	0	0	0	0	0	1	.1376976
0	0	1	0	1	1	1	1	1	1	1	1	1	0	0	1	1	1	0	0	0	0	0	0	0	0	0	0	0	0	0	1	0	-.090355
0	0	0	0	1	1	0	0	0	0	0	0	0	0	0	2	2	2	1	1	1	1	1	1	1	0	2	0	1	0	1	0	1	.090355
0	0	1	0	1	1	1	0	0	0	0	0	0	0	0	2	2	2	1	0	0	0	0	0	0	0	1	0	0	0	0	0	1	-.1376975
0	0	0	0	0	0	0	0	0	0	0	0	0	1	0	0	0	1	0	0	0	0	0	0	0	0	1	0	0	0	0	0	0	-.0821918
0	1	0	1	-1	-1	-2	0	0	0	0	0	0	0	0	0	0	0	1	1	0	0	0	0	1	0	2	0	0	0	0	0	1	-134645
0	1	1	0	3	3	3	1	0	0	0	0	0	0	0	3	3	4	0	0	0	0	0	0	1	0	1	0	0	0	0	1	0	-.2969166
0	1	1	0	2	2	2	1	0	0	0	0	0	0	0	2	2	2	0	0	0	0	0	0	0	0	0	0	0	0	0	1	0	.8941811
0	1	1	0	0	0	1	0	0	0	0	0	0	1	0	0	0	1	0	0	0	0	0	0	0	0	0	0	0	0	0	0	0	.7491858
0	1	1	0	1	1	1	1	0	0	0	0	0	0	0	2	2	3	0	0	0	0	0	0	1	0	2	0	0	0	0	1	0	.4522692
0	1	0	1	-2	-2	-2	0	0	0	0	0	0	0	0	0	0	0	1	1	1	1	0	0	0	0	2	0	0	0	0	0	1	-.5972645
0	1	0	0	0	0	0	0	0	0	0	0	0	0	0	0	0	0	0	0	0	0	0	0	0	0	0	0	0	0	0	0	0	-.4522693
0	1	1	0	1	1	4	1	0	0	0	0	0	1	0	1	1	4	0	0	0	0	0	0	0	0	0	0	0	0	0	1	0	.5972645
0	1	0	1	-1	-1	-2	0	0	0	0	0	0	0	0	0	0	0	1	1	1	1	1	1	1	0	2	0	0	0	0	0	1	.2969165
0	1	0	1	-1	-1	-1	0	0	0	0	0	0	0	0	1	1	1	1	0	0	0	0	0	0	0	2	0	0	0	0	0	1	-219173
0	1	0	1	-1	-1	-1	0	0	0	0	0	0	1	0	0	0	1	1	1	0	0	0	0	0	0	2	0	0	0	0	0	1	-.2360303
0	1	0	0	0	0	0	1	0	0	0	0	0	1	0	1	1	2	0	0	0	0	0	0	0	0	2	0	0	0	0	1	0	181774
0	1	1	0	0	0	2	0	0	0	0	0	0	1	0	1	1	3	1	1	1	1	1	1	0	0	1	0	0	0	0	0	1	.6100198
0	1	0	1	0	0	-2	0	0	0	0	0	0	0	0	0	0	0	0	0	0	0	0	0	1	0	2	0	0	0	0	0	0	.3739894
0	1	0	1	0	1	-1	0	0	0	0	0	0	1	1	0	1	1	0	0	0	0	0	0	0	0	2	0	0	0	0	0	0	-158171
0	1	0	0	-1	-1	0	1	1	1	1	1	1	1	0	1	1	2	0	0	0	0	0	0	0	0	2	0	0	0	0	1	0	-.3739895
0	1	1	0	1	1	2	1	0	0	0	0	0	0	0	1	1	3	0	0	0	0	0	0	1	0	1	0	0	0	0	1	0	158171
0	1	1	0	0	1	2	0	0	0	0	0	0	1	1	0	1	2	0	0	0	0	0	0	0	0	0	0	0	0	0	0	0	219173
0	1	1	0	0	0	1	0	0	0	0	0	0	1	0	0	0	1	0	0	0	0	0	0	0	0	0	0	0	0	0	0	0	.2360303
0	1	1	0	2	2	3	1	0	0	0	0	0	1	0	2	2	3	0	0	0	0	0	0	0	0	0	0	0	0	0	1	0	-4382851
0	1	0	0	0	0	0	0	0	0	0	0	0	0	0	0	0	0	0	0	0	0	0	0	0	0	0	0	0	0	0	0	0	.609247
0	1	0	1	-1	0	-1	1	1	1	1	1	1	1	1	1	2	2	0	0	0	0	0	0	0	0	3	0	0	0	0	1	0	-.1279642
0	1	0	1	-1	-1	-3	0	0	0	0	0	0	0	0	0	0	0	1	1	1	1	1	1	1	0	3	0	0	0	0	0	1	3901569
0	1	1	0	0	0	1	0	0	0	0	0	0	1	0	0	0	1	0	0	0	0	0	0	0	0	0	0	0	0	0	0	0	.4812828
0	1	1	0	0	0	1	0	0	0	0	0	0	1	0	0	0	1	0	0	0	0	0	0	0	0	0	0	0	0	0	0	0	-4510816
0	1	1	0	1	1	1	1	0	0	0	0	0	0	0	1	1	1	0	0	0	0	0	0	0	0	0	0	0	0	0	1	0	-.4812828
0	1	0	0	-1	-1	0	0	0	0	0	0	0	1	0	0	0	1	1	0	0	0	0	0	0	0	1	0	0	0	0	0	1	4510816
0	1	0	1	0	-1	-2	0	0	0	0	0	0	0	0	0	0	1	0	0	0	0	0	0	1	1	3	0	0	0	0	0	0	-.609247
0	1	1	0	0	0	1	0	0	0	0	0	0	1	0	0	0	1	0	0	0	0	0	0	0	0	0	0	0	0	0	0	0	-.6123902
0	1	1	0	0	0	1	0	0	0	0	0	0	0	0	0	0	3	0	0	0	0	0	0	1	0	2	0	0	0	0	0	0	.6382881
0	1	0	0	0	0	0	0	0	0	0	0	0	0	0	0	0	1	0	0	0	0	0	0	1	0	1	0	0	0	0	0	0	.7056788
0	1	0	1	-1	-2	-3	0	0	0	0	0	0	0	0	0	0	1	1	1	1	0	0	0	1	1	4	0	0	0	0	0	1	-.7315766
0	1	1	0	0	0	2	1	1	1	1	1	1	1	0	1	1	3	0	0	0	0	0	0	0	0	1	0	0	0	0	1	0	-.0932885
0	1	1	0	0	0	1	0	0	0	0	0	0	1	0	1	1	2	1	0	0	0	0	0	0	0	1	0	0	0	0	0	1	-1343967
0	1	0	0	-1	-1	0	1	0	0	0	0	0	1	0	1	1	2	0	0	0	0	0	0	0	0	2	0	0	0	0	1	0	.0932885
0	1	0	0	-1	-1	0	0	0	0	0	0	0	1	0	1	1	2	1	1	1	1	1	1	0	0	2	0	0	0	0	0	1	1343967
0	1	0	1	-3	-3	-3	0	0	0	0	0	0	0	0	0	0	1	1	1	0	0	0	0	1	0	4	0	0	0	0	0	1	.6123902
0	1	0	0	-1	-1	0	0	0	0	0	0	0	1	0	0	0	1	1	0	0	0	0	0	0	0	1	0	0	0	0	0	1	-.638288
0	1	1	0	1	1	2	1	1	1	1	1	0	1	0	1	1	2	0	0	0	0	0	0	0	0	0	0	0	0	0	1	0	2245177
0	1	0	0	1	1	0	0	0	0	0	0	0	0	0	2	2	2	1	0	0	0	0	0	1	0	2	0	0	0	0	0	1	1048002
0	1	0	0	0	0	0	1	0	0	0	0	0	0	0	1	1	1	0	0	0	0	0	0	0	0	1	0	0	0	0	1	0	-.5718395
0	1	0	1	-1	-1	-4	0	0	0	0	0	0	0	0	0	0	0	1	0	0	0	0	0	1	0	4	0	0	0	0	0	1	-2721339
0	1	0	0	0	1	0	0	0	0	0	0	0	1	1	0	1	1	0	0	0	0	0	0	0	0	1	0	0	0	0	0	0	-1673338
0	1	1	0	1	1	1	1	0	0	0	0	0	1	0	1	1	2	0	0	0	0	0	0	0	0	1	0	0	0	0	1	0	-.4761621
0	1	1	0	3	3	4	1	0	0	0	0	0	1	0	3	3	4	0	0	0	0	0	0	0	0	0	0	0	0	0	1	0	1673338
0	1	1	0	1	0	1	1	0	0	0	0	0	0	0	2	2	3	0	0	0	0	0	0	1	1	2	0	0	0	0	0	1	.4761621
0	1	0	1	0	-1	-3	0	0	0	0	0	0	0	0	2	2	2	1	1	1	1	1	0	1	1	5	0	0	0	0	0	1	-2245177
0	1	1	0	1	1	3	1	0	0	0	0	0	1	0	1	1	3	0	0	0	0	0	0	0	0	0	0	0	0	0	1	0	-1048002
0	1	0	1	-3	-3	-2	0	0	0	0	0	0	1	0	0	0	1	1	1	1	1	0	0	0	0	3	0	0	0	0	0	1	.2624069
0	1	1	0	1	1	1	1	0	0	0	0	0	1	0	1	1	2	0	0	0	0	0	0	0	0	1	0	0	0	0	1	0	.3890492
0	1	1	0	1	1	2	1	0	0	0	0	0	1	0	1	1	2	0	0	0	0	0	0	0	0	0	0	0	0	0	1	0	.8243208
0	1	1	0	1	1	2	1	0	0	0	0	0	1	0	1	1	3	0	0	0	0	0	0	0	0	1	0	0	0	0	1	0	-1475777
0	1	0	1	-1	-1	-3	0	0	0	0	0	0	0	0	0	0	0	1	1	1	1	1	1	1	0	3	0	0	0	0	0	1	-1086728
0	1	0	1	-1	-1	-1	0	0	0	0	0	0	0	0	0	0	0	1	0	0	0	0	0	0	0	1	0	0	0	0	0	1	-121337
0	1	1	0	2	2	2	1	0	0	0	0	0	1	0	2	2	4	0	0	0	0	0	0	0	0	2	0	0	0	0	1	0	1086728
0	1	1	0	5	5	5	1	0	0	0	0	0	0	0	5	5	6	0	0	0	0	0	0	1	0	1	0	0	0	0	1	0	121337
0	1	0	1	-2	-2	-2	0	0	0	0	0	0	0	0	0	0	0	1	0	0	0	0	0	0	0	2	0	0	0	0	0	1	-.2624069
0	1	0	0	0	0	0	0	0	0	0	0	0	1	0	0	0	1	0	0	0	0	0	0	0	0	1	1	0	1	0	0	0	-.3890492
0	1	1	0	0	0	1	0	0	0	0	0	0	0	0	1	1	3	1	0	0	0	0	0	1	0	2	0	0	0	0	0	1	1216328
0	1	0	0	0	0	0	0	0	0	0	0	0	0	0	0	0	0	0	0	0	0	0	0	0	0	0	0	0	0	0	0	0	-.9597923
0	1	0	1	0	1	-1	1	1	0	0	0	0	1	1	1	2	2	0	0	0	0	0	0	0	0	3	0	0	0	0	1	0	.3332225
0	1	0	1	-1	-1	-2	0	0	0	0	0	0	0	0	0	0	0	1	0	0	0	0	0	1	0	2	0	0	0	0	0	1	-.5897579
0	1	1	0	1	1	1	1	1	1	1	0	0	0	0	2	2	2	0	0	0	0	0	0	0	0	1	0	0	0	0	1	0	-.6265697
0	1	1	0	0	0	1	1	1	1	1	1	1	1	0	1	1	2	0	0	0	0	0	0	0	0	1	0	0	0	0	1	0	154955
0	1	1	0	0	0	2	0	0	0	0	0	0	1	0	0	0	2	0	0	0	0	0	0	0	0	0	0	0	0	0	0	0	.6265697
0	1	1	0	1	1	1	1	0	0	0	0	0	1	0	1	1	2	0	0	0	0	0	0	0	0	1	0	0	0	0	1	0	-154955
0	1	0	1	-3	-3	-3	0	0	0	0	0	0	0	0	0	0	0	1	0	0	0	0	0	0	0	3	0	0	0	0	0	1	-1216328
0	1	1	0	0	0	1	0	0	0	0	0	0	1	0	1	1	2	1	0	0	0	0	0	0	0	1	0	0	0	0	0	1	.9597922
0	1	1	0	1	1	1	1	0	0	0	0	0	0	0	1	1	1	0	0	0	0	0	0	0	0	0	0	0	0	0	1	0	129054
0	1	0	1	-2	-2	-2	0	0	0	0	0	0	0	0	0	0	0	1	0	0	0	0	0	0	0	2	0	0	0	0	0	1	1176098
0	1	0	1	0	-1	-1	0	0	0	0	0	0	0	0	1	1	1	1	0	0	0	0	0	1	1	2	0	0	0	0	0	1	-1978157
0	1	0	1	-1	-1	-2	0	0	0	0	0	0	0	0	0	0	0	1	0	0	0	0	0	1	0	2	0	0	0	0	0	1	-.4884816
0	1	0	0	-1	-1	0	0	0	0	0	0	0	1	0	0	0	1	1	0	0	0	0	0	0	0	1	0	1	0	1	0	1	.6876168
0	1	1	0	-1	-1	1	1	0	0	0	0	0	1	0	1	1	3	0	0	0	0	0	0	0	0	2	0	0	0	0	1	0	.8020585
0	1	0	1	-1	-1	-2	0	0	0	0	0	0	1	0	0	0	1	1	0	0	0	0	0	0	0	3	0	0	0	0	0	1	-.6876169
0	1	0	1	0	1	-2	0	0	0	0	0	0	1	1	0	1	1	0	0	0	0	0	0	0	0	3	0	0	0	0	0	0	-.8020585
0	1	1	0	2	2	2	1	0	0	0	0	0	0	0	3	3	3	0	0	0	0	0	0	0	0	1	0	1	0	1	1	0	-1176099
0	0	0	1	-1	-1	-3	0	0	0	0	0	0	0	0	0	0	0	1	0	0	0	0	0	1	0	3	0	0	0	0	0	1	-.3527893
0	0	0	1	-2	-2	-1	0	0	0	0	0	0	1	0	0	0	1	1	1	1	1	0	0	0	0	2	0	0	0	0	0	1	.6624359
0	0	0	0	0	0	0	0	0	0	0	0	0	1	0	1	1	2	1	1	0	0	0	0	0	0	2	0	0	0	0	0	1	.9760656
0	0	0	0	0	0	0	1	0	0	0	0	0	0	0	1	1	1	0	0	0	0	0	0	0	0	1	0	0	0	0	1	0	-.1511609
0	0	1	0	0	0	1	0	0	0	0	0	0	1	0	0	0	1	0	0	0	0	0	0	0	0	0	0	0	0	0	0	0	4595817
0	0	0	1	-2	-2	-2	0	0	0	0	0	0	1	0	0	0	1	1	0	0	0	0	0	0	0	3	0	0	0	0	0	1	-.1542103
0	0	0	0	0	0	0	0	0	0	0	0	0	0	0	1	1	1	1	1	1	1	1	1	0	0	1	0	0	0	0	0	1	-.6984372
0	0	1	0	0	0	2	0	0	0	0	0	0	1	0	0	0	2	0	0	0	0	0	0	0	0	0	0	0	0	0	0	0	-.5570629
0	0	0	1	0	1	-1	0	0	0	0	0	0	1	1	0	1	1	0	0	0	0	0	0	0	0	2	0	0	0	0	0	0	.1511608
0	0	1	0	2	2	3	1	0	0	0	0	0	1	0	2	2	3	0	0	0	0	0	0	0	0	0	0	0	0	0	1	0	-.9760656
0	0	0	0	0	0	0	0	0	0	0	0	0	0	0	0	0	1	0	0	0	0	0	0	1	0	1	0	0	0	0	0	0	-.6624359
0	0	1	0	1	1	2	1	0	0	0	0	0	1	0	1	1	2	0	0	0	0	0	0	0	0	0	0	0	0	0	1	0	.3527893
0	0	0	1	-1	-1	-1	0	0	0	0	0	0	1	0	1	1	2	1	1	1	0	0	0	0	0	3	0	0	0	0	0	1	.6984372
0	0	1	0	2	2	4	1	0	0	0	0	0	1	0	2	2	4	0	0	0	0	0	0	0	0	0	0	0	0	0	1	0	.5570629
0	0	1	0	1	1	2	1	1	1	1	0	0	1	0	1	1	2	0	0	0	0	0	0	0	0	0	0	0	0	1	1	0	-4595817
0	0	0	1	-1	-1	-2	0	0	0	0	0	0	0	0	0	0	0	1	0	0	0	0	0	1	0	2	0	0	0	0	0	1	.1542103
0	0	0	0	-1	-1	0	0	0	0	0	0	0	1	0	0	0	2	1	0	0	0	0	0	0	0	2	0	0	0	0	0	1	-1221248
0	0	1	0	1	1	2	1	0	0	0	0	0	1	0	1	1	2	0	0	0	0	0	0	0	0	0	0	0	0	0	1	0	1026998
0	0	0	0	0	0	0	0	0	0	0	0	0	0	0	0	0	0	0	0	0	0	0	0	0	0	0	0	0	0	0	0	0	-3466892
0	0	1	0	2	2	3	1	0	0	0	0	0	1	0	2	2	3	0	0	0	0	0	0	0	0	0	0	0	0	0	1	0	1139379
0	0	1	0	0	0	1	1	0	0	0	0	0	0	0	1	1	3	0	0	0	0	0	0	1	0	2	0	0	0	0	1	0	3466892
0	0	1	0	-1	-1	1	0	0	0	0	0	0	1	0	0	0	3	1	0	0	0	0	0	0	0	2	0	0	0	0	0	1	-1139379
0	0	0	0	0	-1	0	0	0	0	0	0	0	0	0	0	0	1	0	0	0	0	0	0	1	1	1	0	0	0	0	0	0	1221248
0	0	0	1	0	0	-2	0	0	0	0	0	0	0	0	0	0	0	0	0	0	0	0	0	1	0	2	0	0	0	0	0	0	-1026998
0	0	1	0	1	2	4	1	0	0	0	0	0	1	1	1	2	4	0	0	0	0	0	0	0	0	0	0	0	0	0	1	0	-.1697626
0	0	1	0	0	1	3	0	0	0	0	0	0	1	1	1	2	4	1	1	1	1	0	0	0	0	1	0	0	0	0	0	1	-1343967
0	0	1	0	0	0	2	0	0	0	0	0	0	1	0	0	0	2	0	0	0	0	0	0	0	0	0	0	0	0	0	0	0	1343967
0	0	0	1	0	-1	-3	0	0	0	0	0	0	0	0	0	0	0	0	0	0	0	0	0	1	1	3	0	0	0	0	0	0	.1697626
0	0	0	1	0	0	-1	0	0	0	0	0	0	0	0	0	0	1	0	0	0	0	0	0	1	0	2	0	0	0	0	0	0	-1431224
0	1	1	0	1	1	2	1	0	0	0	0	0	0	0	1	1	4	0	0	0	0	0	0	1	0	2	0	0	0	0	1	0	.8737922
0	1	0	1	0	0	-2	0	0	0	0	0	0	0	0	0	0	0	0	0	0	0	0	0	1	0	2	0	0	0	0	0	0	-4563838
0	1	0	0	-1	-1	0	0	0	0	0	0	0	1	0	0	0	1	1	0	0	0	0	0	0	0	1	0	0	0	0	0	1	-.3158686
0	1	1	0	1	1	1	1	1	1	1	1	1	0	0	1	1	2	0	0	0	0	0	0	1	0	1	0	0	0	0	1	0	4005914
0	1	1	0	1	2	4	1	0	0	0	0	0	1	1	1	2	4	0	0	0	0	0	0	0	0	0	0	0	0	0	1	0	-.5579236
0	1	1	0	1	1	1	1	0	0	0	0	0	0	0	1	1	1	0	0	0	0	0	0	0	0	0	0	0	0	0	1	0	4879706
0	1	0	0	0	0	0	0	0	0	0	0	0	0	0	0	0	0	0	0	0	0	0	0	0	0	0	0	0	0	0	0	0	.5579236
0	1	0	0	0	0	0	0	0	0	0	0	0	0	0	0	0	0	0	0	0	0	0	0	0	0	0	0	0	0	0	0	0	-4879706
0	1	0	1	-2	-2	-5	0	0	0	0	0	0	0	0	0	0	0	1	0	0	0	0	0	1	0	5	0	0	0	0	0	1	-.8737922
0	1	1	0	1	2	4	1	0	0	0	0	0	1	1	1	2	4	0	0	0	0	0	0	0	0	0	0	0	0	0	1	0	4563838
0	1	0	1	-1	-1	-5	0	0	0	0	0	0	0	0	0	0	1	1	0	0	0	0	0	1	0	6	0	0	0	0	0	1	-.9098076
0	1	0	0	1	1	0	1	0	0	0	0	0	0	0	1	1	1	0	0	0	0	0	0	1	0	1	0	0	0	0	1	0	-.4001749
0	1	0	0	-1	-1	0	0	0	0	0	0	0	1	0	0	0	2	1	0	0	0	0	0	0	0	2	0	0	0	0	0	1	.2597087
0	1	1	0	1	1	4	1	0	0	0	0	0	1	0	1	1	4	0	0	0	0	0	0	0	0	0	0	0	0	0	1	0	1050274
0	1	1	0	1	1	1	1	0	0	0	0	0	0	0	2	2	2	0	0	0	0	0	0	0	0	1	0	0	0	1	1	0	.6500989
0	1	1	0	3	3	2	1	1	1	1	1	1	0	0	3	3	3	0	0	0	0	0	0	1	0	1	0	0	0	0	1	0	.1404662
0	1	0	0	1	1	0	1	1	1	0	0	0	0	0	1	1	2	0	0	0	0	0	0	1	0	2	0	0	0	0	1	0	-.650099
0	1	1	0	1	1	1	1	0	0	0	0	0	0	0	1	1	1	0	0	0	0	0	0	0	0	0	0	0	0	0	1	0	-.1404662
0	1	1	0	1	1	3	1	1	1	1	1	1	1	0	2	2	4	0	0	0	0	0	0	0	0	1	1	0	1	0	1	0	.9098077
0	1	1	0	1	1	2	1	0	0	0	0	0	0	0	1	1	3	0	0	0	0	0	0	1	0	1	0	0	0	0	1	0	.4001749
0	1	1	0	0	0	1	0	0	0	0	0	0	1	0	0	0	1	0	0	0	0	0	0	0	0	0	0	0	0	0	0	0	-.2597087
0	1	1	0	2	2	2	1	0	0	0	0	0	0	0	2	2	2	0	0	0	0	0	0	0	0	0	0	0	0	0	1	0	.8167546
0	1	0	1	0	0	-3	1	0	0	0	0	0	0	0	1	1	1	0	0	0	0	0	0	1	0	4	0	0	0	0	1	0	-.2135741
0	1	1	0	3	3	3	1	0	0	0	0	0	0	0	3	3	3	0	0	0	0	0	0	0	0	0	0	0	0	0	1	0	-.3550679
0	1	0	1	-1	-1	-3	0	0	0	0	0	0	0	0	0	0	0	1	0	0	0	0	0	1	0	3	0	0	0	0	0	1	-.2481125
0	1	0	1	-3	-3	-5	0	0	0	0	0	0	0	0	0	0	0	1	0	0	0	0	0	1	0	5	0	0	0	0	0	1	-.4616867
0	1	0	0	-1	-1	0	0	0	0	0	0	0	1	0	0	0	1	1	0	0	0	0	0	0	0	1	0	0	0	0	0	1	.568642
0	1	0	0	0	0	0	0	0	0	0	0	0	0	0	0	0	1	0	0	0	0	0	0	1	0	1	0	0	0	0	0	0	.4616866
0	1	1	0	1	1	1	1	0	0	0	0	0	0	0	1	1	1	0	0	0	0	0	0	0	0	0	0	0	0	0	1	0	-.568642
0	1	0	1	0	0	-1	0	0	0	0	0	0	0	0	1	1	2	1	0	0	0	0	0	1	0	3	0	0	0	0	0	1	-.8167545
0	1	1	0	1	1	1	1	0	0	0	0	0	0	0	1	1	2	0	0	0	0	0	0	1	0	1	0	0	1	0	1	0	.2135741
0	1	1	0	2	2	3	1	1	0	0	0	0	1	0	2	2	3	0	0	0	0	0	0	0	0	0	0	0	0	0	1	0	.6302037
0	1	0	1	0	-1	-3	0	0	0	0	0	0	0	0	0	0	0	0	0	0	0	0	0	1	1	3	0	0	0	0	0	0	-.8783222
0	1	1	0	1	1	1	1	0	0	0	0	0	1	0	2	2	3	0	0	0	0	0	0	0	0	2	0	0	0	0	1	0	.9738204
0	1	0	1	-1	-1	-2	0	0	0	0	0	0	0	0	0	0	1	1	0	0	0	0	0	1	0	3	0	0	0	0	0	1	-.7257018
0	1	0	1	-1	-1	-1	0	0	0	0	0	0	0	0	1	1	1	1	1	1	0	0	0	0	0	2	0	0	0	0	0	1	.0954981
0	1	1	0	2	2	5	1	0	0	0	0	0	1	0	2	2	5	0	0	0	0	0	0	0	0	0	0	0	0	0	1	0	1604024
0	1	1	0	2	2	3	0	0	0	0	0	0	1	0	3	3	5	1	1	1	1	1	1	0	0	2	0	0	0	0	0	1	-.0954981
0	1	0	1	0	0	-1	0	0	0	0	0	0	0	0	0	0	0	0	0	0	0	0	0	1	0	1	0	0	0	0	0	0	-1604024
0	1	1	0	0	0	1	0	0	0	0	0	0	0	0	0	0	2	0	0	0	0	0	0	1	0	1	0	0	0	0	0	0	-.9738204
0	1	1	0	0	0	3	0	0	0	0	0	0	1	0	0	0	3	0	0	0	0	0	0	0	0	0	0	0	0	0	0	0	.8532824
0	1	0	1	1	1	-1	1	1	1	1	1	1	0	0	1	1	1	0	0	0	0	0	0	1	0	2	0	0	0	0	1	0	.8241913
0	1	0	1	0	0	-1	0	0	0	0	0	0	0	0	0	0	0	0	0	0	0	0	0	1	0	1	0	0	0	0	0	0	-.3460969
0	1	0	1	-2	-2	-4	0	0	0	0	0	0	0	0	0	0	0	1	1	1	1	1	0	1	0	4	0	0	0	0	0	1	-1331377
0	1	0	0	0	-1	0	0	0	0	0	0	0	0	0	0	0	1	0	0	0	0	0	0	1	1	1	0	0	0	0	0	0	-.5071855
0	1	0	1	-1	-1	-3	0	0	0	0	0	0	0	0	0	0	0	1	0	0	0	0	0	1	0	3	0	0	0	0	0	1	-.4780944
0	1	0	0	-1	-1	0	0	0	0	0	0	0	1	0	0	0	1	1	0	0	0	0	0	0	0	1	0	0	0	0	0	1	.5071856
0	1	1	0	1	1	3	1	0	0	0	0	0	1	0	1	1	3	0	0	0	0	0	0	0	0	0	0	0	0	0	1	0	.4780945
0	1	0	0	0	0	0	0	0	0	0	0	0	0	0	0	0	0	0	0	0	0	0	0	0	0	0	0	0	0	0	0	0	-.8532823
0	1	1	0	0	0	1	0	0	0	0	0	0	1	0	0	0	1	0	0	0	0	0	0	0	0	0	0	0	0	0	0	0	-.8241913
0	1	1	0	0	0	2	0	0	0	0	0	0	1	0	0	0	2	0	0	0	0	0	0	0	0	0	0	1	0	1	0	0	.3460969
0	1	0	1	0	0	-1	0	0	0	0	0	0	0	0	0	0	1	0	0	0	0	0	0	1	0	2	0	0	0	0	0	0	-.3618545
0	1	1	0	1	1	1	1	0	0	0	0	0	1	0	1	1	2	0	0	0	0	0	0	0	0	1	0	1	0	1	1	0	-.2742637
0	1	1	0	1	1	3	1	0	0	0	0	0	1	0	1	1	3	0	0	0	0	0	0	0	0	0	0	0	0	0	1	0	-.2376276
0	1	1	0	2	2	2	1	0	0	0	0	0	0	0	2	2	2	0	0	0	0	0	0	0	0	0	0	0	0	0	1	0	.8737458
0	1	0	1	0	0	-1	1	1	0	0	0	0	0	0	1	1	1	0	0	0	0	0	0	1	0	2	0	0	0	0	1	0	.5994821
0	1	0	1	-1	-1	-1	0	0	0	0	0	0	0	0	0	0	1	1	1	1	0	0	0	1	0	2	0	0	0	0	0	1	.5118913
0	1	0	1	0	0	-1	0	0	0	0	0	0	0	0	0	0	0	0	0	0	0	0	0	1	0	1	0	0	0	0	0	0	-.5994821
0	1	1	0	1	1	1	1	0	0	0	0	0	0	0	2	2	3	0	0	0	0	0	0	1	0	2	0	0	0	0	1	0	-.5118914
0	1	1	0	1	1	2	1	0	0	0	0	0	1	0	1	1	2	0	0	0	0	0	0	0	0	0	0	0	0	0	1	0	.3618545
0	1	1	0	1	1	2	1	0	0	0	0	0	1	0	1	1	3	0	0	0	0	0	0	0	0	1	0	0	0	0	1	0	.2742637
0	1	1	0	0	0	2	0	0	0	0	0	0	1	0	0	0	2	0	0	0	0	0	0	0	0	0	0	0	0	0	0	0	-.8737459
0	1	0	1	0	0	-1	0	0	0	0	0	0	0	0	0	0	0	0	0	0	0	0	0	1	0	1	0	0	0	0	0	0	-1795385
0	1	1	0	1	1	2	1	0	0	0	0	0	0	0	1	1	3	0	0	0	0	0	0	1	0	1	0	0	0	0	1	0	.3377912
0	1	0	0	0	0	0	0	0	0	0	0	0	0	0	0	0	0	0	0	0	0	0	0	0	0	0	1	0	1	0	0	0	1406933
0	1	0	1	1	1	-1	1	0	0	0	0	0	0	0	1	1	1	0	0	0	0	0	0	1	0	2	0	0	0	0	1	0	.0506604
0	1	0	1	0	0	-1	0	0	0	0	0	0	0	0	0	0	0	0	0	0	0	0	0	1	0	1	1	0	1	0	0	0	.3884516
0	1	0	1	-2	-2	-3	0	0	0	0	0	0	0	0	0	0	0	1	0	0	0	0	0	1	0	3	0	0	0	0	0	1	-1744725
0	1	0	0	0	0	0	1	0	0	0	0	0	0	0	1	1	1	0	0	0	0	0	0	0	0	1	0	0	0	0	1	0	-.3884515
0	1	1	0	3	3	4	1	1	1	1	1	1	1	0	3	3	4	0	0	0	0	0	0	0	0	0	0	0	0	0	1	0	1744725
0	1	0	0	-1	0	0	0	0	0	0	0	0	1	1	0	1	1	1	0	0	0	0	0	0	0	1	0	0	0	0	0	1	1795385
0	1	1	0	0	0	2	0	0	0	0	0	0	1	0	0	0	2	0	0	0	0	0	0	0	0	0	0	0	0	0	0	0	.9004305
0	1	1	0	1	1	4	1	0	0	0	0	0	1	0	1	1	4	0	0	0	0	0	0	0	0	0	0	0	0	0	1	0	.8775958
0	1	0	0	0	0	0	0	0	0	0	0	0	1	0	0	0	1	0	0	0	0	0	0	0	0	1	0	0	0	0	0	0	-.3632542
0	1	0	1	0	0	-1	0	0	0	0	0	0	0	0	0	0	0	0	0	0	0	0	0	1	0	1	0	0	0	0	0	0	-1414772
0	1	1	0	1	1	1	1	1	1	1	0	0	1	0	1	1	2	0	0	0	0	0	0	0	0	1	0	0	0	0	1	0	-.5371763
0	1	0	0	0	0	0	0	0	0	0	0	0	0	0	1	1	1	1	0	0	0	0	0	0	0	1	0	0	0	0	0	1	-.5143416
0	1	1	0	0	0	1	0	0	0	0	0	0	1	0	0	0	1	0	0	0	0	0	0	0	0	0	0	0	0	0	0	0	.5371763
0	1	1	0	1	1	2	0	0	0	0	0	0	1	0	2	2	3	1	1	1	1	1	1	0	0	1	0	0	0	0	0	1	.5143415
0	1	0	1	-1	-2	-3	0	0	0	0	0	0	0	0	0	0	0	1	0	0	0	0	0	1	1	3	0	0	0	0	0	1	-.9004305
0	1	0	0	0	0	0	0	0	0	0	0	0	0	0	0	0	0	0	0	0	0	0	0	0	0	0	1	0	1	0	0	0	.3632542
0	0	0	1	0	0	-2	0	0	0	0	0	0	0	0	0	0	0	0	0	0	0	0	0	1	0	2	0	0	0	0	0	0	-.7954335
0	0	0	1	-3	-3	-4	0	0	0	0	0	0	0	0	0	0	0	1	1	1	0	0	0	1	0	4	0	0	0	0	0	1	-.2818019
0	0	0	1	0	0	-2	0	0	0	0	0	0	0	0	0	0	0	0	0	0	0	0	0	1	0	2	1	0	1	0	0	0	-.2553071
0	0	0	1	0	0	-1	0	0	0	0	0	0	0	0	0	0	0	0	0	0	0	0	0	1	0	1	0	0	0	0	0	0	-.0591267
0	0	0	1	-2	-2	-2	0	0	0	0	0	0	1	0	0	0	2	1	0	0	0	0	0	0	0	4	0	0	0	0	0	1	.131515
0	0	1	0	1	1	2	1	0	0	0	0	0	1	0	1	1	2	0	0	0	0	0	0	0	0	0	0	0	0	0	1	0	-.8055644
0	0	0	0	-1	-1	0	0	0	0	0	0	0	1	0	0	0	1	1	0	0	0	0	0	0	0	1	0	0	0	0	0	1	-.9169548
0	0	0	1	-2	-2	-5	0	0	0	0	0	0	0	0	0	0	1	1	0	0	0	0	0	1	0	6	0	0	0	0	0	1	-.4709474
0	0	0	0	0	0	0	0	0	0	0	0	0	1	0	0	0	1	0	0	0	0	0	0	0	0	1	0	0	0	0	0	0	.2553071
0	0	1	0	1	1	3	1	0	0	0	0	0	1	0	2	2	4	0	0	0	0	0	0	0	0	1	0	0	0	0	1	0	.0591267
0	0	1	0	0	0	1	0	0	0	0	0	0	1	0	0	0	2	0	0	0	0	0	0	0	0	1	0	0	0	0	0	0	.7954335
0	0	1	0	0	0	1	1	0	0	0	0	0	1	0	1	1	2	0	0	0	0	0	0	0	0	1	0	0	0	0	1	0	.281802
0	0	1	0	2	2	2	1	1	1	0	0	0	0	0	2	2	2	0	0	0	0	0	0	0	0	0	0	0	0	0	1	0	.9169548
0	0	1	0	0	0	2	0	0	0	0	0	0	1	0	1	1	3	1	0	0	0	0	0	0	0	1	0	0	0	0	0	1	.4709473
0	0	0	1	0	0	-1	1	0	0	0	0	0	0	0	1	1	1	0	0	0	0	0	0	1	0	2	0	0	0	0	1	0	-.131515
0	0	1	0	2	2	3	1	1	1	1	1	1	1	0	2	2	3	0	0	0	0	0	0	0	0	0	0	0	0	0	1	0	.8055643
0	0	0	0	0	0	0	0	0	0	0	0	0	0	0	0	0	1	0	0	0	0	0	0	1	0	1	0	0	0	0	0	0	.4552149
0	0	0	0	0	0	0	0	0	0	0	0	0	1	0	0	0	1	0	0	0	0	0	0	0	0	1	0	0	0	0	0	0	-.1169789
0	0	1	0	2	2	3	1	0	0	0	0	0	1	0	2	2	3	0	0	0	0	0	0	0	0	0	0	0	0	0	1	0	.7824914
0	0	1	0	0	0	2	0	0	0	0	0	0	1	0	1	1	3	1	0	0	0	0	0	0	0	1	0	0	0	0	0	1	-.6438184
0	0	1	0	1	1	2	1	0	0	0	0	0	1	0	1	1	2	0	0	0	0	0	0	0	0	0	0	0	0	0	1	0	.6438184
0	0	1	0	2	2	2	1	0	0	0	0	0	0	0	2	2	2	0	0	0	0	0	0	0	0	0	0	0	0	0	1	0	-.7824914
0	0	1	0	0	0	2	0	0	0	0	0	0	0	0	0	0	3	0	0	0	0	0	0	1	0	1	0	0	0	0	0	0	.1169789
0	0	1	0	1	1	1	1	0	0	0	0	0	0	0	1	1	1	0	0	0	0	0	0	0	0	0	0	0	0	0	1	0	-.4552148
0	0	0	0	0	0	0	0	0	0	0	0	0	0	0	0	0	0	0	0	0	0	0	0	0	0	0	0	0	0	0	0	0	-.3203324
0	0	1	0	1	1	1	1	0	0	0	0	0	0	0	1	1	1	0	0	0	0	0	0	0	0	0	0	0	0	0	1	0	-.0722978
0	0	0	1	-3	-3	-4	0	0	0	0	0	0	0	0	0	0	0	1	0	0	0	0	0	1	0	4	0	0	0	0	0	1	.0722979
0	0	0	1	0	0	-2	0	0	0	0	0	0	0	0	1	1	1	1	1	1	1	1	0	1	0	3	0	0	0	0	0	1	.3203324
0	0	1	0	-1	-1	3	0	0	0	0	0	0	1	0	0	0	4	1	0	0	0	0	0	0	0	1	0	0	0	0	0	1	.3131853
